# Supplementary material for: Not on the right rung for me? How status inconsistency leads to avoidance of status-threatening ties in NCAA
Source: PLoS One. 2024 Sep 23;19(9):e0308352. doi: 10.1371/journal.pone.0308352 (PMC11419342; doi:10.1371/journal.pone.0308352)
Supplement: S1 File — (XLSX) [file pone.0308352.s001.xlsx]

## Sheet: data
schoolid	conferenceid	year	name	conference	overallwin	winningper_total	noncongames	totalgames	ncaat	publicschool	powerconf	midmajor	teamstatus_ap_std	confstatus_ap_std	si_ap_std	abs_si_ap_std	notfull	perteamstatus20	nit	confchange	ncsospom1	att_ratio	lowmajor	nond1games	perconfstatus20_fix	playedcham
1	31	2014	AbileneChristian	Southland Conference	11	0.355	17	31	0	0	0	0	-0.38288	-0.579127	0.196247	0.196247	1	0	0	0	13.38	0.214565	1	10	0	0
1	31	2015	AbileneChristian	Southland Conference	10	0.323	13	31	0	0	0	0	-0.383641	-0.581083	0.197442	0.197442	1	0	0	0	-1.93	0.269783	1	3	0	0
1	31	2016	AbileneChristian	Southland Conference	13	0.419	13	31	0	0	0	0	-0.384439	-0.579148	0.194709	0.194709	1	0	0	0	-0.96	0.289783	1	4	0	0
1	31	2017	AbileneChristian	Southland Conference	13	0.448	11	29	0	0	0	0	-0.383734	-0.580417	0.196683	0.196683	1	0	0	0	1.15	0.285435	1	4	0	0
1	31	2018	AbileneChristian	Southland Conference	16	0.5	13	31	0	0	0	0	-0.383979	-0.581046	0.197067	0.197067	1	0	0	0	-3.16	0.27087	1	4	0	0
1	31	2019	AbileneChristian	Southland Conference	27	0.794	13	31	1	0	0	0	-0.384095	-0.579122	0.195028	0.195028	1	0	0	0	-4.75	0.273696	1	4	0	0
2	23	2001	AirForce	Mountain West Conference	8	0.276	14	28	0	0	0	1	-0.383178	0.79401	-1.17719	1.17719	0	0	0	0		0.263913	0	0	0	0
2	23	2002	AirForce	Mountain West Conference	9	0.321	13	27	0	0	0	1	-0.384509	0.727693	-1.1122	1.1122	0	0	0	0	-0.76	0.347047	0	0	0	0
2	23	2003	AirForce	Mountain West Conference	12	0.429	13	27	0	0	0	1	-0.383229	0.669195	-1.05242	1.05242	0	0	0	0	-6.08	0.395357	0	0	0	0
2	23	2004	AirForce	Mountain West Conference	22	0.759	13	27	1	0	0	1	-0.385865	0.606022	-0.991887	0.991887	0	0	0	0	-10.49	0.668146	0	0	0	0
2	23	2005	AirForce	Mountain West Conference	18	0.6	15	29	0	0	0	1	-0.384065	0.587606	-0.971671	0.971671	0	0	0	0	-1.5	0.715261	0	1	0	0
2	23	2006	AirForce	Mountain West Conference	24	0.774	13	29	1	0	0	1	-0.387946	0.457437	-0.845382	0.845382	0	0	0	0	-6.63	0.662683	0	2	0	0
2	23	2007	AirForce	Mountain West Conference	26	0.743	14	30	0	0	0	1	-0.395069	0.437667	-0.832736	0.832736	0	0	1	0	-1.91	0.864459	0	1	0	0
2	23	2008	AirForce	Mountain West Conference	16	0.533	13	29	0	0	0	1	-0.395181	0.401666	-0.796847	0.796847	0	0	0	0	-10.09	0.660294	0	2	0	0
2	23	2009	AirForce	Mountain West Conference	10	0.323	13	29	0	0	0	1	-0.393943	0.366981	-0.760924	0.760924	0	0	0	0	-12.06	0.474565	0	2	0	0
2	23	2010	AirForce	Mountain West Conference	10	0.323	13	29	0	0	0	1	-0.393327	0.413279	-0.806606	0.806606	0	0	0	0	-7.67	0.430522	0	2	0	0
2	23	2011	AirForce	Mountain West Conference	16	0.5	13	29	0	0	0	1	-0.384351	0.496745	-0.881096	0.881096	0	0	0	0	-5.72	0.366849	0	2	0	0
2	23	2012	AirForce	Mountain West Conference	13	0.448	14	28	0	0	0	1	-0.38381	0.197324	-0.581134	0.581134	0	0	0	0	-11.06	0.396893	0	2	0	0
2	23	2013	AirForce	Mountain West Conference	18	0.563	13	29	0	0	0	1	-0.383867	0.112271	-0.496138	0.496138	0	0	0	0	-4.78	0.455958	0	2	0	0
2	23	2014	AirForce	Mountain West Conference	12	0.4	11	29	0	0	0	1	-0.38288	0.0273832	-0.410263	0.410263	0	0	0	0	-9.12	0.382042	0	2	0	0
2	23	2015	AirForce	Mountain West Conference	14	0.452	11	29	0	0	0	1	-0.383641	0.0067451	-0.390387	0.390387	0	0	0	0	-11.14	0.287299	0	2	0	0
2	23	2016	AirForce	Mountain West Conference	14	0.438	13	31	0	0	0	1	-0.384439	-0.0127308	-0.371708	0.371708	0	0	0	0	-4.7	0.251963	0	2	0	0
2	23	2017	AirForce	Mountain West Conference	12	0.364	13	31	0	0	0	1	-0.383734	-0.0310016	-0.352732	0.352732	0	0	0	0	-6.1	0.297712	0	2	0	0
2	23	2018	AirForce	Mountain West Conference	12	0.387	12	30	0	0	0	1	-0.383979	-0.0445678	-0.339411	0.339411	0	0	0	0	-5.13	0.348242	0	2	0	0
2	23	2019	AirForce	Mountain West Conference	14	0.438	12	30	0	0	0	1	-0.384095	-0.045368	-0.338727	0.338727	0	0	0	0	-4.14	0.391943	0	1	0	0
3	18	2001	Akron	Mid-American Conference	12	0.429	9	27	0	1	0	0	-0.383178	-0.607665	0.224486	0.224486	0	0	0	0		0.508182	1	0	0	0
3	18	2002	Akron	Mid-American Conference	10	0.323	11	29	0	1	0	0	-0.384509	-0.609671	0.225161	0.225161	0	0	0	0	-1.37	0.436	1	1	0	0
3	18	2003	Akron	Mid-American Conference	14	0.5	9	27	0	1	0	0	-0.383229	-0.608598	0.225369	0.225369	0	0	0	0	-6.51	0.453273	1	1	0	0
3	18	2004	Akron	Mid-American Conference	13	0.464	9	27	0	1	0	0	-0.385865	-0.608453	0.222588	0.222588	0	0	0	0	-2.33	0.501818	1	0	0	0
3	18	2005	Akron	Mid-American Conference	19	0.655	9	27	0	1	0	0	-0.384065	-0.620647	0.236582	0.236582	0	0	0	0	-1.97	0.612545	1	1	0	0
3	18	2006	Akron	Mid-American Conference	23	0.697	11	29	0	1	0	0	-0.387946	-0.616665	0.228719	0.228719	0	0	1	0	1.96	0.630727	1	1	0	0
3	18	2007	Akron	Mid-American Conference	26	0.788	14	30	0	1	0	0	-0.395069	-0.622578	0.227509	0.227509	0	0	0	0	-4.55	0.653273	1	1	0	0
3	18	2008	Akron	Mid-American Conference	24	0.686	14	30	0	1	0	0	-0.395181	-0.622928	0.227746	0.227746	0	0	1	0	-4.22	0.628	1	0	0	0
3	18	2009	Akron	Mid-American Conference	23	0.639	15	31	1	1	0	0	-0.393943	-0.620791	0.226848	0.226848	0	0	0	0	-1.83	0.542545	1	1	0	0
3	18	2010	Akron	Mid-American Conference	24	0.686	15	31	0	1	0	0	-0.393327	-0.61717	0.223842	0.223842	0	0	0	0	-4.29	0.513455	1	1	0	0
3	18	2011	Akron	Mid-American Conference	23	0.639	15	31	1	1	0	0	-0.384351	-0.600726	0.216375	0.216375	0	0	0	0	-0.43	0.512909	1	1	0	0
3	18	2012	Akron	Mid-American Conference	22	0.647	15	31	0	1	0	0	-0.38381	-0.597528	0.213718	0.213718	0	0	1	0	3.86	0.625455	1	1	0	0
3	18	2013	Akron	Mid-American Conference	26	0.788	14	30	1	1	0	0	-0.383867	-0.598866	0.214999	0.214999	0	0	0	0	0.28	0.687636	1	1	0	0
3	18	2014	Akron	Mid-American Conference	21	0.618	13	31	0	1	0	0	-0.38288	-0.594377	0.211497	0.211497	0	0	0	0	0.1	0.656182	1	0	0	0
3	18	2015	Akron	Mid-American Conference	21	0.6	13	31	0	1	0	0	-0.383641	-0.598163	0.214522	0.214522	0	0	0	0	-7.63	0.584364	1	1	0	0
3	18	2016	Akron	Mid-American Conference	26	0.743	13	31	0	1	0	0	-0.384439	-0.595606	0.211167	0.211167	0	0	1	0	-3.29	0.609273	1	1	0	0
3	18	2017	Akron	Mid-American Conference	27	0.75	13	31	0	1	0	0	-0.383734	-0.596381	0.212647	0.212647	0	0	1	0	-5.23	0.616545	1	1	0	0
3	18	2018	Akron	Mid-American Conference	14	0.438	12	30	0	1	0	0	-0.383979	-0.596531	0.212551	0.212551	0	0	0	0	-5.3	0.513455	1	1	0	0
3	18	2019	Akron	Mid-American Conference	17	0.515	13	31	0	1	0	0	-0.384095	-0.576815	0.19272	0.19272	0	0	0	0	-5.43	0.474545	1	2	0	0
4	29	2001	Alabama	Southeastern Conference	25	0.694	13	29	0	1	1	0	0.778794	1.44949	-0.670696	0.670696	0	1	1	0		0.678931	0	0	1	0
4	29	2002	Alabama	Southeastern Conference	27	0.771	14	30	1	1	1	0	1.1108	1.50215	-0.391341	0.391341	0	1	0	0	-1.56	0.639277	0	0	1	0
4	29	2003	Alabama	Southeastern Conference	17	0.586	11	27	1	1	1	0	1.04532	1.54318	-0.497856	0.497856	0	1	0	0	2.31	0.76565	0	0	1	0
4	29	2004	Alabama	Southeastern Conference	20	0.606	11	27	1	1	1	0	0.983778	1.55613	-0.572348	0.572348	0	1	0	0	6.59	0.629461	0	0	1	0
4	29	2005	Alabama	Southeastern Conference	24	0.75	13	29	1	1	1	0	1.00628	1.56529	-0.55901	0.55901	0	1	0	0	-1.28	0.712345	0	1	1	0
4	29	2006	Alabama	Southeastern Conference	18	0.581	12	28	1	1	1	0	0.951782	1.5291	-0.577315	0.577315	0	1	0	0	1.6	0.682767	0	0	1	0
4	29	2007	Alabama	Southeastern Conference	20	0.625	14	30	0	1	1	0	0.905378	1.49557	-0.590188	0.590188	0	1	1	0	-4.84	0.798609	0	0	1	0
4	29	2008	Alabama	Southeastern Conference	17	0.515	15	31	0	1	1	0	0.862446	1.48746	-0.625017	0.625017	0	1	0	0	-2.55	0.674056	0	0	0	0
4	29	2009	Alabama	Southeastern Conference	18	0.563	14	30	0	1	1	0	0.816497	1.41867	-0.60217	0.60217	0	1	0	0	-7.19	0.647468	0	2	0	1
4	29	2010	Alabama	Southeastern Conference	17	0.531	14	30	0	1	1	0	0.78243	1.43811	-0.655682	0.655682	0	1	0	0	-0.93	0.7115	0	0	1	0
4	29	2011	Alabama	Southeastern Conference	25	0.676	14	30	0	1	1	0	0.760604	1.44784	-0.687238	0.687238	0	1	1	0	-5.62	0.71397	0	0	1	0
4	29	2012	Alabama	Southeastern Conference	21	0.636	14	30	1	1	1	0	0.715102	1.43105	-0.715949	0.715949	0	1	0	0	3.98	0.811545	0	0	1	0
4	29	2013	Alabama	Southeastern Conference	23	0.639	13	31	0	1	1	0	0.684026	1.33823	-0.654206	0.654206	0	1	1	0	1.07	0.725411	0	1	1	0
4	29	2014	Alabama	Southeastern Conference	13	0.406	13	31	0	1	1	0	0.658371	1.32344	-0.665071	0.665071	0	1	0	0	5.93	0.699083	0	1	1	0
4	29	2015	Alabama	Southeastern Conference	19	0.559	13	31	0	1	1	0	0.62579	1.31372	-0.687931	0.687931	0	1	1	0	-1.61	0.661574	0	1	1	0
4	29	2016	Alabama	Southeastern Conference	18	0.545	12	30	0	1	1	0	0.595171	1.28657	-0.691399	0.691399	0	1	1	0	4.92	0.85224	0	0	1	0
4	29	2017	Alabama	Southeastern Conference	19	0.559	12	30	0	1	1	0	0.564168	1.26803	-0.703863	0.703863	0	1	1	0	-1.64	0.776636	0	0	1	0
4	29	2018	Alabama	Southeastern Conference	20	0.556	13	31	1	1	1	0	0.536459	1.2551	-0.718637	0.718637	0	1	0	0	2.54	0.870441	0	0	1	0
4	29	2019	Alabama	Southeastern Conference	18	0.529	13	31	0	1	1	0	0.515251	1.29439	-0.779142	0.779142	0	1	1	0	3.89	0.66463	0	0	1	0
5	32	2001	AlabamaA&M	Southwest Athletic Conference	17	0.607	10	28	0	1	0	0	-0.383178	-0.630284	0.247105	0.247105	0	0	0	0		0.247	1	1	0	0
5	32	2002	AlabamaA&M	Southwest Athletic Conference	19	0.655	9	27	0	1	0	0	-0.384509	-0.631252	0.246743	0.246743	0	0	0	0	-15.04	0.332667	1	4	0	0
5	32	2003	AlabamaA&M	Southwest Athletic Conference	8	0.296	9	27	0	1	0	0	-0.383229	-0.629218	0.245989	0.245989	0	0	0	0	-8.38	0.276333	1	1	0	0
5	32	2004	AlabamaA&M	Southwest Athletic Conference	13	0.433	9	27	0	1	0	0	-0.385865	-0.628051	0.242186	0.242186	0	0	0	0	-1.1	0.261333	1	1	0	0
5	32	2005	AlabamaA&M	Southwest Athletic Conference	18	0.563	10	28	1	1	0	0	-0.384065	-0.639647	0.255581	0.255581	0	0	0	0	1.14	0.225333	1	2	0	0
5	32	2006	AlabamaA&M	Southwest Athletic Conference	13	0.5	7	25	0	1	0	0	-0.387946	-0.636194	0.248248	0.248248	0	0	0	0	16.53	0.258167	1	3	0	0
5	32	2007	AlabamaA&M	Southwest Athletic Conference	10	0.333	12	30	0	1	0	0	-0.395069	-0.641344	0.246275	0.246275	0	0	0	0	2.89	0.206333	1	4	0	0
5	32	2008	AlabamaA&M	Southwest Athletic Conference	14	0.483	10	28	0	1	0	0	-0.395181	-0.641062	0.245881	0.245881	0	0	0	0	4.87	0.329667	1	3	0	0
5	32	2009	AlabamaA&M	Southwest Athletic Conference	8	0.296	8	26	0	1	0	0	-0.393943	-0.638222	0.244279	0.244279	0	0	0	0	9.37	0.295667	1	3	0	0
5	32	2010	AlabamaA&M	Southwest Athletic Conference	11	0.407	8	26	0	1	0	0	-0.393327	-0.634016	0.240689	0.240689	0	0	0	0	8.5	0.363667	1	4	0	0
5	32	2011	AlabamaA&M	Southwest Athletic Conference	13	0.464	9	27	0	1	0	0	-0.384351	-0.617066	0.232715	0.232715	0	0	0	0	10.19	0.266333	1	3	0	0
5	32	2012	AlabamaA&M	Southwest Athletic Conference	7	0.25	9	27	0	1	0	0	-0.38381	-0.613132	0.229323	0.229323	0	0	0	0	9.08	0.2965	1	2	0	0
5	32	2013	AlabamaA&M	Southwest Athletic Conference	11	0.355	11	29	0	1	0	0	-0.383867	-0.61405	0.230183	0.230183	0	0	0	0	5.74	0.183	1	2	0	0
5	32	2014	AlabamaA&M	Southwest Athletic Conference	14	0.467	10	28	0	1	0	0	-0.38288	-0.609101	0.226222	0.226222	0	0	0	0	4.9	0.289167	1	2	0	0
5	32	2015	AlabamaA&M	Southwest Athletic Conference	9	0.31	10	28	0	1	0	0	-0.383641	-0.612488	0.228847	0.228847	0	0	0	0	7.67	0.210167	1	1	0	0
5	32	2016	AlabamaA&M	Southwest Athletic Conference	11	0.379	9	27	0	1	0	0	-0.384439	-0.609409	0.22497	0.22497	0	0	0	0	0.76	0.194833	1	1	0	0
5	32	2017	AlabamaA&M	Southwest Athletic Conference	2	0.069	11	29	0	1	0	0	-0.383734	-0.609769	0.226036	0.226036	0	0	0	0	1.08	0.333333	1	0	0	0
5	32	2018	AlabamaA&M	Southwest Athletic Conference	3	0.097	13	31	0	1	0	0	-0.383979	-0.609518	0.225539	0.225539	0	0	0	0	4.85	0.2015	1	0	0	0
5	32	2019	AlabamaA&M	Southwest Athletic Conference	5	0.156	14	32	0	1	0	0	-0.384095	-0.60681	0.222716	0.222716	0	0	0	0	0.26	0.150667	1	0	0	0
6	32	2001	AlabamaState	Southwest Athletic Conference	22	0.71	9	27	1	1	0	0	-0.383178	-0.630284	0.247105	0.247105	0	0	0	0		0.492973	1	3	0	0
6	32	2002	AlabamaState	Southwest Athletic Conference	19	0.594	11	29	0	1	0	0	-0.384509	-0.631252	0.246743	0.246743	0	0	0	0	-5.12	0.264054	1	3	0	0
6	32	2003	AlabamaState	Southwest Athletic Conference	14	0.483	10	28	0	1	0	0	-0.383229	-0.629218	0.245989	0.245989	0	0	0	0	1.53	0.390405	1	1	0	0
6	32	2004	AlabamaState	Southwest Athletic Conference	16	0.516	9	27	1	1	0	0	-0.385865	-0.628051	0.242186	0.242186	0	0	0	0	0.53	0.248108	1	0	0	0
6	32	2005	AlabamaState	Southwest Athletic Conference	15	0.5	9	27	0	1	0	0	-0.384065	-0.639647	0.255581	0.255581	0	0	0	0	1.14	0.268919	1	0	0	0
6	32	2006	AlabamaState	Southwest Athletic Conference	12	0.4	11	29	0	1	0	0	-0.387946	-0.636194	0.248248	0.248248	0	0	0	0	4.97	0.328243	1	0	0	0
6	32	2007	AlabamaState	Southwest Athletic Conference	10	0.333	11	29	0	1	0	0	-0.395069	-0.641344	0.246275	0.246275	0	0	0	0	4.68	0.351216	1	1	0	0
6	32	2008	AlabamaState	Southwest Athletic Conference	20	0.645	10	28	0	1	0	0	-0.395181	-0.641062	0.245881	0.245881	0	0	1	0	5.71	0.453514	1	3	0	0
6	32	2009	AlabamaState	Southwest Athletic Conference	22	0.688	10	28	1	1	0	0	-0.393943	-0.638222	0.244279	0.244279	0	0	0	0	9.21	0.289324	1	2	0	0
6	32	2010	AlabamaState	Southwest Athletic Conference	16	0.516	11	29	0	1	0	0	-0.393327	-0.634016	0.240689	0.240689	0	0	0	0	8.16	0.230135	1	3	0	0
6	32	2011	AlabamaState	Southwest Athletic Conference	17	0.486	13	31	1	1	0	0	-0.384351	-0.617066	0.232715	0.232715	0	0	0	0	6.29	0.222838	1	2	0	0
6	32	2012	AlabamaState	Southwest Athletic Conference	12	0.387	12	30	0	1	0	0	-0.38381	-0.613132	0.229323	0.229323	0	0	0	0	9.52	0.257027	1	2	0	0
6	32	2013	AlabamaState	Southwest Athletic Conference	10	0.313	13	31	0	1	0	0	-0.383867	-0.61405	0.230183	0.230183	0	0	0	0	3.16	0.223514	1	1	0	0
6	32	2014	AlabamaState	Southwest Athletic Conference	19	0.594	11	29	0	1	0	0	-0.38288	-0.609101	0.226222	0.226222	0	0	0	0	-4.44	0.301622	1	3	0	0
6	32	2015	AlabamaState	Southwest Athletic Conference	19	0.655	9	27	0	1	0	0	-0.383641	-0.612488	0.228847	0.228847	0	0	0	0	-2.6	0.280135	1	2	0	0
6	32	2016	AlabamaState	Southwest Athletic Conference	14	0.452	12	30	0	1	0	0	-0.384439	-0.609409	0.22497	0.22497	0	0	0	0	4.32	0.216216	1	2	0	0
6	32	2017	AlabamaState	Southwest Athletic Conference	8	0.258	12	30	0	1	0	0	-0.383734	-0.609769	0.226036	0.226036	0	0	0	0	2.65	0.243784	1	1	0	0
6	32	2018	AlabamaState	Southwest Athletic Conference	8	0.258	12	30	0	1	0	0	-0.383979	-0.609518	0.225539	0.225539	0	0	0	0	4.68	0.175135	1	0	0	0
6	32	2019	AlabamaState	Southwest Athletic Conference	12	0.387	11	29	0	1	0	0	-0.384095	-0.60681	0.222716	0.222716	0	0	0	0	12.25	0.247973	1	2	0	0
7	13	2001	Alabama-Birmingham	Conference USA	17	0.548	13	29	0	1	0	1	-0.383178	0.224292	-0.607471	0.607471	0	0	0	0		0.495534	0	0	0	0
7	13	2002	Alabama-Birmingham	Conference USA	13	0.433	13	29	0	1	0	1	-0.384509	0.200397	-0.584906	0.584906	0	0	0	0	-2.9	0.425952	0	0	0	0
7	13	2003	Alabama-Birmingham	Conference USA	21	0.618	11	27	0	1	0	1	-0.383229	0.251549	-0.634778	0.634778	0	0	1	0	-7	0.519864	0	1	0	0
7	13	2004	Alabama-Birmingham	Conference USA	22	0.688	11	27	1	1	0	1	-0.385865	0.247743	-0.633608	0.633608	0	0	0	0	1.6	0.576986	0	0	0	0
7	13	2005	Alabama-Birmingham	Conference USA	22	0.667	13	29	1	1	0	1	-0.384065	0.264528	-0.648594	0.648594	0	0	0	0	1.33	0.709568	0	0	0	0
7	13	2006	Alabama-Birmingham	Conference USA	24	0.774	13	27	1	1	0	1	-0.370083	-0.39208	0.0219974	0.0219974	0	0	0	0	0.98	0.642219	0	1	0	0
7	13	2007	Alabama-Birmingham	Conference USA	15	0.484	14	30	0	1	0	1	-0.37773	-0.357517	-0.0202129	0.0202129	0	0	0	0	4.65	0.558533	0	0	0	0
7	13	2008	Alabama-Birmingham	Conference USA	23	0.676	15	31	0	1	0	1	-0.378413	-0.312376	-0.0660368	0.0660368	0	0	1	0	-1.59	0.588975	0	0	0	0
7	13	2009	Alabama-Birmingham	Conference USA	22	0.647	15	31	0	1	0	1	-0.377804	-0.272165	-0.105639	0.105639	0	0	1	0	3.87	0.582158	0	0	0	0
7	13	2010	Alabama-Birmingham	Conference USA	25	0.735	14	30	0	1	0	1	-0.37765	-0.280238	-0.0974122	0.0974122	0	0	1	0	0.4	0.701693	0	0	0	0
7	13	2011	Alabama-Birmingham	Conference USA	22	0.71	13	29	1	1	0	1	-0.369085	-0.273936	-0.0951489	0.0951489	0	0	0	0	-2.02	0.607311	0	0	0	0
7	13	2012	Alabama-Birmingham	Conference USA	15	0.484	13	29	0	1	0	1	-0.369158	-0.285439	-0.0837188	0.0837188	0	0	0	0	3.25	0.536436	0	0	0	0
7	13	2013	Alabama-Birmingham	Conference USA	16	0.485	15	31	0	1	0	1	-0.369629	-0.283789	-0.0858397	0.0858397	0	0	0	0	-1.05	0.484015	0	1	0	0
7	13	2014	Alabama-Birmingham	Conference USA	18	0.581	14	30	0	1	0	1	-0.368996	-0.548364	0.179368	0.179368	0	0	0	0	-3.02	0.505877	0	2	0	0
7	13	2015	Alabama-Birmingham	Conference USA	20	0.556	13	31	1	1	0	1	-0.370182	-0.541886	0.171704	0.171704	0	0	0	0	3.4	0.382934	0	1	0	0
7	13	2016	Alabama-Birmingham	Conference USA	26	0.788	13	31	0	1	0	1	-0.371378	-0.541378	0.170001	0.170001	0	0	1	0	-4.51	0.581218	0	1	0	0
7	13	2017	Alabama-Birmingham	Conference USA	17	0.515	13	31	0	1	0	1	-0.371095	-0.543781	0.172686	0.172686	0	0	0	0	0.08	0.485896	0	1	0	0
7	13	2018	Alabama-Birmingham	Conference USA	20	0.606	13	31	0	1	0	1	-0.371707	-0.545509	0.173802	0.173802	0	0	0	0	-6.96	0.438293	0	2	0	0
7	13	2019	Alabama-Birmingham	Conference USA	20	0.571	13	31	0	1	0	1	-0.372103	-0.544565	0.172461	0.172461	0	0	0	0	-5.23	0.356958	0	2	0	0
8	38	2001	Albany(NY)	Independent	6	0.214	25	28	0	1	0	0	-0.383178	-0.630284	0.247105	0.247105	0	0	0	0		0.252975	1	3	0	0
8	1	2002	Albany(NY)	America East Conference	8	0.286	11	27	0	1	0	0	-0.384509	-0.631252	0.246743	0.246743	0	0	0	1	-4.06	0.363376	1	0	0	0
8	1	2003	Albany(NY)	America East Conference	7	0.25	11	27	0	1	0	0	-0.383229	-0.629218	0.245989	0.245989	0	0	0	0	-7.64	0.257382	1	0	0	0
8	1	2004	Albany(NY)	America East Conference	5	0.179	9	27	0	1	0	0	-0.385865	-0.628051	0.242186	0.242186	0	0	0	0	-9.44	0.262891	1	0	0	0
8	1	2005	Albany(NY)	America East Conference	13	0.464	9	27	0	1	0	0	-0.384065	-0.639647	0.255581	0.255581	0	0	0	0	-5.52	0.428603	1	0	0	0
8	1	2006	Albany(NY)	America East Conference	21	0.656	12	28	1	1	0	0	-0.387946	-0.636194	0.248248	0.248248	0	0	0	0	0.12	0.559938	1	0	0	0
8	1	2007	Albany(NY)	America East Conference	23	0.697	13	29	1	1	0	0	-0.395069	-0.641344	0.246275	0.246275	0	0	0	0	0.94	0.699647	1	0	0	0
8	1	2008	Albany(NY)	America East Conference	15	0.5	13	29	0	1	0	0	-0.395181	-0.641062	0.245881	0.245881	0	0	0	0	-2.33	0.667915	1	0	0	0
8	1	2009	Albany(NY)	America East Conference	15	0.484	13	29	0	1	0	0	-0.393943	-0.638222	0.244279	0.244279	0	0	0	0	-3.46	0.622741	1	0	0	0
8	1	2010	Albany(NY)	America East Conference	7	0.219	15	31	0	1	0	0	-0.393327	-0.634016	0.240689	0.240689	0	0	0	0	-0.45	0.583076	1	0	0	0
8	1	2011	Albany(NY)	America East Conference	16	0.5	15	31	0	1	0	0	-0.384351	-0.617066	0.232715	0.232715	0	0	0	0	-2.14	0.476642	1	0	0	0
8	1	2012	Albany(NY)	America East Conference	19	0.559	15	31	0	1	0	0	-0.38381	-0.613132	0.229323	0.229323	0	0	0	0	-5.75	0.546496	1	0	0	0
8	1	2013	Albany(NY)	America East Conference	24	0.686	15	31	1	1	0	0	-0.383867	-0.61405	0.230183	0.230183	0	0	0	0	-6.61	0.644337	1	0	0	0
8	1	2014	Albany(NY)	America East Conference	19	0.559	13	29	1	1	0	0	-0.38288	-0.609101	0.226222	0.226222	0	0	0	0	0.91	0.58528	1	0	0	0
8	1	2015	Albany(NY)	America East Conference	24	0.727	13	29	1	1	0	0	-0.383641	-0.612488	0.228847	0.228847	0	0	0	0	0.18	0.747025	1	0	0	0
8	1	2016	Albany(NY)	America East Conference	24	0.727	15	31	0	1	0	0	-0.384439	-0.609409	0.22497	0.22497	0	0	0	0	-4.63	0.696342	1	1	0	0
8	1	2017	Albany(NY)	America East Conference	21	0.6	15	31	0	1	0	0	-0.383734	-0.609769	0.226036	0.226036	0	0	0	0	-2	0.584839	1	1	0	0
8	1	2018	Albany(NY)	America East Conference	22	0.688	15	31	0	1	0	0	-0.383979	-0.609518	0.225539	0.225539	0	0	0	0	-5.2	0.545174	1	1	0	0
8	1	2019	Albany(NY)	America East Conference	12	0.375	15	31	0	1	0	0	-0.384095	-0.60681	0.222716	0.222716	0	0	0	0	-5.46	0.463861	1	1	0	0
9	32	2001	AlcornState	Southwest Athletic Conference	15	0.5	9	27	0	1	0	0	-0.383178	-0.630284	0.247105	0.247105	0	0	0	0		0.373714	1	0	0	0
9	32	2002	AlcornState	Southwest Athletic Conference	21	0.677	9	27	1	1	0	0	-0.384509	-0.631252	0.246743	0.246743	0	0	0	0	2.59	0.352714	1	1	0	0
9	32	2003	AlcornState	Southwest Athletic Conference	14	0.424	12	30	0	1	0	0	-0.383229	-0.629218	0.245989	0.245989	0	0	0	0	3.49	0.286857	1	0	0	0
9	32	2004	AlcornState	Southwest Athletic Conference	11	0.379	9	27	0	1	0	0	-0.385865	-0.628051	0.242186	0.242186	0	0	0	0	-2.24	0.284429	1	0	0	0
9	32	2005	AlcornState	Southwest Athletic Conference	7	0.241	11	29	0	1	0	0	-0.384065	-0.639647	0.255581	0.255581	0	0	0	0	-0.69	0.134143	1	1	0	0
9	32	2006	AlcornState	Southwest Athletic Conference	8	0.286	9	27	0	1	0	0	-0.387946	-0.636194	0.248248	0.248248	0	0	0	0	8.98	0.129286	1	0	0	0
9	32	2007	AlcornState	Southwest Athletic Conference	11	0.367	11	29	0	1	0	0	-0.395069	-0.641344	0.246275	0.246275	0	0	0	0	-1.81	0.121714	1	1	0	0
9	32	2008	AlcornState	Southwest Athletic Conference	7	0.226	13	31	0	1	0	0	-0.395181	-0.641062	0.245881	0.245881	0	0	0	0	1.39	0.109429	1	2	0	0
9	32	2009	AlcornState	Southwest Athletic Conference	6	0.194	13	31	0	1	0	0	-0.393943	-0.638222	0.244279	0.244279	0	0	0	0	2.94	0.114714	1	3	0	0
9	32	2010	AlcornState	Southwest Athletic Conference	2	0.065	13	31	0	1	0	0	-0.393327	-0.634016	0.240689	0.240689	0	0	0	0	5.19	0.156143	1	0	0	0
9	32	2011	AlcornState	Southwest Athletic Conference	4	0.143	10	28	0	1	0	0	-0.384351	-0.617066	0.232715	0.232715	0	0	0	0	12.93	0.139714	1	0	0	0
9	32	2012	AlcornState	Southwest Athletic Conference	10	0.313	12	30	0	1	0	0	-0.38381	-0.613132	0.229323	0.229323	0	0	0	0	7.42	0.113429	1	4	0	0
9	32	2013	AlcornState	Southwest Athletic Conference	10	0.294	15	33	0	1	0	0	-0.383867	-0.61405	0.230183	0.230183	0	0	0	0	9.2	0.151143	1	2	0	0
9	32	2014	AlcornState	Southwest Athletic Conference	12	0.387	12	30	0	1	0	0	-0.38288	-0.609101	0.226222	0.226222	0	0	0	0	6.45	0.119714	1	3	0	0
9	32	2015	AlcornState	Southwest Athletic Conference	6	0.188	12	30	0	1	0	0	-0.383641	-0.612488	0.228847	0.228847	0	0	0	0	5.37	0.220286	1	2	0	0
9	32	2016	AlcornState	Southwest Athletic Conference	15	0.5	11	29	0	1	0	0	-0.384439	-0.609409	0.22497	0.22497	0	0	0	0	3.06	0.162714	1	2	0	0
9	32	2017	AlcornState	Southwest Athletic Conference	18	0.563	11	29	0	1	0	0	-0.383734	-0.609769	0.226036	0.226036	0	0	0	0	11.03	0.129286	1	3	0	0
9	32	2018	AlcornState	Southwest Athletic Conference	11	0.344	13	31	0	1	0	0	-0.383979	-0.609518	0.225539	0.225539	0	0	0	0	9.81	0.0591429	1	4	0	0
9	32	2019	AlcornState	Southwest Athletic Conference	10	0.323	12	30	0	1	0	0	-0.384095	-0.60681	0.222716	0.222716	0	0	0	0	8.36	0.0918571	1	4	0	0
10	12	2001	American	Colonial Athletic Association	7	0.259	11	27	0	0	0	0	-0.383178	-0.569024	0.185845	0.185845	0	0	0	0		0.214444	1	0	0	0
10	28	2002	American	Patriot League	18	0.6	13	27	0	0	0	0	-0.384509	-0.591799	0.207289	0.207289	0	0	0	1	-3.16	0.362222	1	0	0	0
10	28	2003	American	Patriot League	16	0.533	13	27	0	0	0	0	-0.383229	-0.591522	0.208293	0.208293	0	0	0	0	-2.26	0.309556	1	0	0	0
10	28	2004	American	Patriot League	18	0.581	14	28	0	0	0	0	-0.385865	-0.592223	0.206359	0.206359	0	0	0	0	-1.27	0.259333	1	0	0	0
10	28	2005	American	Patriot League	16	0.571	12	26	0	0	0	0	-0.384065	-0.604913	0.220848	0.220848	0	0	0	0	0.7	0.301778	1	0	0	0
10	28	2006	American	Patriot League	12	0.414	13	27	0	0	0	0	-0.387946	-0.603239	0.215293	0.215293	0	0	0	0	0.15	0.333333	1	0	0	0
10	28	2007	American	Patriot League	16	0.533	14	28	0	0	0	0	-0.395069	-0.609677	0.214608	0.214608	0	0	0	0	-6.69	0.386667	1	0	0	0
10	28	2008	American	Patriot League	21	0.636	15	29	1	0	0	0	-0.395181	-0.61046	0.215279	0.215279	0	0	0	0	-2.17	0.412889	1	0	0	0
10	28	2009	American	Patriot League	24	0.75	14	28	1	0	0	0	-0.393943	-0.608807	0.214863	0.214863	0	0	0	0	0.55	0.429556	1	0	0	0
10	28	2010	American	Patriot League	11	0.355	15	29	0	0	0	0	-0.393327	-0.605588	0.21226	0.21226	0	0	0	0	-6.12	0.309111	1	0	0	0
10	28	2011	American	Patriot League	22	0.71	15	29	0	0	0	0	-0.384351	-0.589493	0.205142	0.205142	0	0	0	0	-3.55	0.428667	1	0	0	0
10	28	2012	American	Patriot League	20	0.625	15	29	0	0	0	0	-0.38381	-0.5868	0.20299	0.20299	0	0	0	0	-4.69	0.281556	1	0	0	0
10	28	2013	American	Patriot League	10	0.333	15	29	0	0	0	0	-0.383867	-0.588426	0.204559	0.204559	0	0	0	0	-2.63	0.266889	1	0	0	0
10	28	2014	American	Patriot League	20	0.606	11	29	1	0	0	0	-0.38288	-0.589224	0.206344	0.206344	0	0	0	0	-0.1	0.373555	1	0	0	0
10	28	2015	American	Patriot League	17	0.515	12	30	0	0	0	0	-0.383641	-0.593149	0.209508	0.209508	0	0	0	0	2.69	0.348	1	0	0	0
10	28	2016	American	Patriot League	12	0.387	11	29	0	0	0	0	-0.384439	-0.590774	0.206336	0.206336	0	0	0	0	0.25	0.171333	1	0	0	0
10	28	2017	American	Patriot League	8	0.267	11	29	0	0	0	0	-0.383734	-0.591695	0.207961	0.207961	0	0	0	0	-4.47	0.165111	1	0	0	0
10	28	2018	American	Patriot League	6	0.2	11	29	0	0	0	0	-0.383979	-0.591985	0.208006	0.208006	0	0	0	0	-3.16	0.169111	1	0	0	0
10	28	2019	American	Patriot League	15	0.5	11	29	0	0	0	0	-0.384095	-0.58976	0.205666	0.205666	0	0	0	0	-10.8	0.152	1	0	0	0
11	30	2001	AppalachianState	Southern Conference	11	0.355	13	29	0	1	0	0	-0.383178	-0.541457	0.158278	0.158278	0	0	0	0		0.308949	1	3	0	0
11	30	2002	AppalachianState	Southern Conference	10	0.357	11	27	0	1	0	0	-0.384509	-0.5465	0.161991	0.161991	0	0	0	0	2.6	0.294534	1	3	0	0
11	30	2003	AppalachianState	Southern Conference	19	0.655	11	27	0	1	0	0	-0.383229	-0.548242	0.165013	0.165013	0	0	0	0	3.37	0.346787	1	3	0	0
11	30	2004	AppalachianState	Southern Conference	9	0.3	13	29	0	1	0	0	-0.385865	-0.551088	0.165223	0.165223	0	0	0	0	6.4	0.285646	1	1	0	0
11	30	2005	AppalachianState	Southern Conference	18	0.6	11	27	0	1	0	0	-0.384065	-0.565034	0.180969	0.180969	0	0	0	0	-1.49	0.220781	1	3	0	0
11	30	2006	AppalachianState	Southern Conference	14	0.467	13	27	0	1	0	0	-0.387946	-0.582933	0.194987	0.194987	0	0	0	0	0.12	0.245285	1	2	0	0
11	30	2007	AppalachianState	Southern Conference	25	0.758	12	30	0	1	0	0	-0.395069	-0.590165	0.195096	0.195096	0	0	1	0	13.51	0.303904	1	3	0	0
11	30	2008	AppalachianState	Southern Conference	18	0.581	10	30	0	1	0	0	-0.395181	-0.584186	0.189005	0.189005	0	0	0	0	1.15	0.293694	1	1	0	0
11	30	2009	AppalachianState	Southern Conference	13	0.419	9	29	0	1	0	0	-0.393943	-0.588107	0.194164	0.194164	0	0	0	0	2.23	0.281802	1	1	0	0
11	30	2010	AppalachianState	Southern Conference	24	0.649	13	31	0	1	0	0	-0.393327	-0.585582	0.192255	0.192255	0	0	0	0	2.75	0.243243	1	3	0	0
11	30	2011	AppalachianState	Southern Conference	16	0.516	11	29	0	1	0	0	-0.384351	-0.57009	0.185739	0.185739	0	0	0	0	5.92	0.20997	1	2	0	0
11	30	2012	AppalachianState	Southern Conference	13	0.419	11	29	0	1	0	0	-0.38381	-0.56827	0.18446	0.18446	0	0	0	0	4.97	0.211532	1	2	0	0
11	30	2013	AppalachianState	Southern Conference	15	0.484	11	29	0	1	0	0	-0.383867	-0.570395	0.186528	0.186528	0	0	0	0	-3.85	0.183664	1	2	0	0
11	30	2014	AppalachianState	Southern Conference	9	0.3	13	29	0	1	0	0	-0.38288	-0.603078	0.220198	0.220198	0	0	0	0	3.4	0.135736	1	4	0	0
11	34	2015	AppalachianState	Sun Belt Conference	12	0.414	9	29	0	1	0	0	-0.383641	-0.612488	0.228847	0.228847	0	0	0	1	0.27	0.194474	1	0	0	0
11	34	2016	AppalachianState	Sun Belt Conference	9	0.29	11	31	0	1	0	0	-0.384439	-0.609409	0.22497	0.22497	0	0	0	0	1.8	0.145586	1	0	0	0
11	34	2017	AppalachianState	Sun Belt Conference	9	0.3	11	29	0	1	0	0	-0.383734	-0.609769	0.226036	0.226036	0	0	0	0	-0.49	0.161682	1	2	0	0
11	34	2018	AppalachianState	Sun Belt Conference	15	0.455	13	31	0	1	0	0	-0.383979	-0.609518	0.225539	0.225539	0	0	0	0	-0.19	0.152312	1	2	0	0
11	34	2019	AppalachianState	Sun Belt Conference	11	0.344	13	31	0	1	0	0	-0.384095	-0.60681	0.222716	0.222716	0	0	0	0	5.33	0.123243	1	3	0	0
12	26	2001	Arizona	Pacific-10 Conference	28	0.778	12	30	1	1	1	0	5.18088	1.31043	3.87045	3.87045	0	1	0	0		0.999175	0	1	1	1
12	26	2002	Arizona	Pacific-10 Conference	24	0.706	10	28	1	1	1	0	5.3404	1.37473	3.96568	3.96568	0	1	0	0	17.56	0.999931	0	0	1	0
12	26	2003	Arizona	Pacific-10 Conference	28	0.875	9	27	1	1	1	0	5.57588	1.39463	4.18125	4.18125	0	1	0	0	8.19	1.00117	0	0	1	0
12	26	2004	Arizona	Pacific-10 Conference	20	0.667	9	27	1	1	1	0	5.40577	1.38787	4.0179	4.0179	0	1	0	0	4.6	1.0011	0	0	1	0
12	26	2005	Arizona	Pacific-10 Conference	30	0.811	12	30	1	1	1	0	5.41831	1.42275	3.99556	3.99556	0	1	0	0	3.33	1.00083	0	0	1	0
12	26	2006	Arizona	Pacific-10 Conference	20	0.606	11	29	1	1	1	0	5.20318	1.40265	3.80054	3.80054	0	1	0	0	9.27	1.00282	0	0	0	0
12	26	2007	Arizona	Pacific-10 Conference	20	0.645	11	29	1	1	1	0	5.03213	1.46132	3.57081	3.57081	0	1	0	0	10.23	0.976418	0	0	0	0
12	26	2008	Arizona	Pacific-10 Conference	19	0.559	13	31	1	1	1	0	4.85332	1.51058	3.34273	3.34273	0	1	0	0	8.75	0.977518	0	1	1	0
12	26	2009	Arizona	Pacific-10 Conference	21	0.6	13	31	1	1	1	0	4.65763	1.49798	3.15965	3.15965	0	1	0	0	2.34	0.940598	0	0	1	0
12	26	2010	Arizona	Pacific-10 Conference	16	0.516	12	30	0	1	1	0	4.5135	1.43053	3.08297	3.08297	0	1	0	0	6.93	0.949811	0	0	0	0
12	26	2011	Arizona	Pacific-10 Conference	30	0.789	13	31	1	1	1	0	4.53132	1.41475	3.11657	3.11657	0	1	0	0	-0.36	0.940529	0	0	1	0
12	26	2012	Arizona	Pacific-12 Conference	23	0.657	13	31	0	1	1	0	4.33418	1.23404	3.10014	3.10014	0	1	1	0	1.3	0.935167	0	0	1	0
12	26	2013	Arizona	Pacific-12 Conference	27	0.771	12	30	1	1	1	0	4.31486	1.20808	3.10678	3.10678	0	1	0	0	1.45	0.973324	0	0	1	0
12	26	2014	Arizona	Pacific-12 Conference	33	0.868	13	31	1	1	1	0	4.50406	1.20933	3.29473	3.29473	0	1	0	0	1.62	0.988312	0	0	1	0
12	26	2015	Arizona	Pacific-12 Conference	34	0.895	13	31	1	1	1	0	4.6366	1.20679	3.4298	3.4298	0	1	0	0	0.09	1.00316	0	0	1	0
12	26	2016	Arizona	Pacific-12 Conference	25	0.735	13	31	1	1	1	0	4.60504	1.22298	3.38207	3.38207	0	1	0	0	-3.66	0.998694	0	0	1	0
12	26	2017	Arizona	Pacific-12 Conference	32	0.865	13	31	1	1	1	0	4.7223	1.26301	3.45929	3.45929	0	1	0	0	1.69	0.990718	0	0	1	0
12	26	2018	Arizona	Pacific-12 Conference	27	0.771	13	31	1	1	1	0	4.74593	1.22982	3.51611	3.51611	0	1	0	0	2.51	0.992368	0	0	1	0
12	26	2019	Arizona	Pacific-12 Conference	17	0.531	13	31	0	1	1	0	4.62826	1.18185	3.44641	3.44641	0	1	0	0	3.27	0.944929	0	0	1	0
13	26	2001	ArizonaState	Pacific-10 Conference	13	0.448	11	29	0	1	1	0	-0.159722	1.31043	-1.47015	1.47015	0	0	0	0		0.660684	0	0	1	0
13	26	2002	ArizonaState	Pacific-10 Conference	14	0.483	9	27	0	1	1	0	-0.170893	1.37473	-1.54562	1.54562	0	0	1	0	-8.11	0.649433	0	0	1	0
13	26	2003	ArizonaState	Pacific-10 Conference	20	0.625	11	29	1	1	1	0	-0.17915	1.39463	-1.57378	1.57378	0	0	0	0	5.43	0.782779	0	1	1	1
13	26	2004	ArizonaState	Pacific-10 Conference	10	0.37	9	27	0	1	1	0	-0.190202	1.38787	-1.57807	1.57807	0	0	0	0	-2.29	0.832527	0	0	1	0
13	26	2005	ArizonaState	Pacific-10 Conference	18	0.563	12	30	0	1	1	0	-0.198686	1.42275	-1.62144	1.62144	0	0	1	0	-4.68	0.773015	0	0	1	0
13	26	2006	ArizonaState	Pacific-10 Conference	11	0.393	9	27	0	1	1	0	-0.209315	1.40265	-1.61196	1.61196	0	0	0	0	-6.99	0.625907	0	0	0	0
13	26	2007	ArizonaState	Pacific-10 Conference	8	0.267	11	29	0	1	1	0	-0.221676	1.46132	-1.683	1.683	0	0	0	0	-6.05	0.644504	0	1	0	0
13	26	2008	ArizonaState	Pacific-10 Conference	21	0.618	12	30	0	1	1	0	-0.227498	1.51058	-1.73808	1.73808	0	0	1	0	-9.79	0.744653	0	0	1	0
13	26	2009	ArizonaState	Pacific-10 Conference	25	0.714	12	30	1	1	1	0	-0.119577	1.49798	-1.61756	1.61756	0	0	0	0	-2.04	0.869816	0	0	1	0
13	26	2010	ArizonaState	Pacific-10 Conference	22	0.667	13	31	0	1	1	0	-0.126822	1.43053	-1.55735	1.55735	0	0	1	0	-3.16	0.699833	0	0	0	0
13	26	2011	ArizonaState	Pacific-10 Conference	12	0.387	12	30	0	1	1	0	-0.124828	1.41475	-1.53958	1.53958	0	0	0	0	1.2	0.629719	0	0	1	0
13	26	2012	ArizonaState	Pacific-12 Conference	10	0.323	12	30	0	1	1	0	-0.134723	1.23404	-1.36877	1.36877	0	0	0	0	-3.67	0.503162	0	0	1	0
13	26	2013	ArizonaState	Pacific-12 Conference	22	0.629	13	31	0	1	1	0	-0.141811	1.20808	-1.34989	1.34989	0	0	1	0	-11.29	0.571229	0	0	1	0
13	26	2014	ArizonaState	Pacific-12 Conference	21	0.636	13	31	1	1	1	0	-0.146863	1.20933	-1.35619	1.35619	0	0	0	0	-2.6	0.621815	0	0	1	0
13	26	2015	ArizonaState	Pacific-12 Conference	18	0.529	13	31	0	1	1	0	-0.154837	1.20679	-1.36163	1.36163	0	0	1	0	-2.47	0.556537	0	0	1	0
13	26	2016	ArizonaState	Pacific-12 Conference	15	0.469	13	31	0	1	1	0	-0.162394	1.22298	-1.38537	1.38537	0	0	0	0	4.11	0.539892	0	0	1	0
13	26	2017	ArizonaState	Pacific-12 Conference	15	0.455	13	31	0	1	1	0	-0.168876	1.26301	-1.43189	1.43189	0	0	0	0	-1.06	0.604426	0	0	1	0
13	26	2018	ArizonaState	Pacific-12 Conference	20	0.625	12	30	1	1	1	0	-0.175346	1.22982	-1.40516	1.40516	0	0	0	0	0.94	0.985959	0	0	1	0
13	26	2019	ArizonaState	Pacific-12 Conference	23	0.676	12	30	1	1	1	0	-0.180243	1.18185	-1.3621	1.3621	0	0	0	0	1.55	0.979914	0	0	1	0
14	29	2001	Arkansas	Southeastern Conference	20	0.645	12	28	1	1	1	0	2.65583	1.44949	1.20634	1.20634	0	1	0	0		0.837722	0	0	1	0
14	29	2002	Arkansas	Southeastern Conference	14	0.483	12	28	0	1	1	0	2.52067	1.50215	1.01853	1.01853	0	1	0	0	4.83	0.777829	0	0	1	0
14	29	2003	Arkansas	Southeastern Conference	9	0.321	11	27	0	1	1	0	2.39224	1.54318	0.849065	0.849065	0	1	0	0	0.58	0.763631	0	0	1	0
14	29	2004	Arkansas	Southeastern Conference	12	0.429	11	27	0	1	1	0	2.27516	1.55613	0.71903	0.71903	0	1	0	0	-6.94	0.763734	0	0	1	0
14	29	2005	Arkansas	Southeastern Conference	18	0.6	13	29	0	1	1	0	2.1371	1.56529	0.571805	0.571805	0	1	0	0	-9.99	0.815159	0	0	1	0
14	29	2006	Arkansas	Southeastern Conference	22	0.688	13	29	1	1	1	0	2.04143	1.5291	0.51233	0.51233	0	1	0	0	-4.78	0.772305	0	0	1	0
14	29	2007	Arkansas	Southeastern Conference	21	0.6	14	30	1	1	1	0	1.96307	1.49557	0.467509	0.467509	0	1	0	0	1.28	0.86328	0	0	1	0
14	29	2008	Arkansas	Southeastern Conference	23	0.657	14	30	1	1	1	0	1.88532	1.48746	0.397853	0.397853	0	1	0	0	-0.61	0.885378	0	0	0	0
14	29	2009	Arkansas	Southeastern Conference	14	0.467	13	29	0	1	1	0	1.80099	1.41867	0.382321	0.382321	0	1	0	0	-7.75	0.828325	0	0	0	0
14	29	2010	Arkansas	Southeastern Conference	14	0.438	15	31	0	1	1	0	1.73871	1.43811	0.3006	0.3006	0	1	0	0	-2.77	0.680607	0	0	1	0
14	29	2011	Arkansas	Southeastern Conference	18	0.581	14	30	0	1	1	0	1.69183	1.44784	0.243991	0.243991	0	1	0	0	-10.48	0.613589	0	0	1	0
14	29	2012	Arkansas	Southeastern Conference	18	0.563	15	31	0	1	1	0	1.60888	1.43105	0.177833	0.177833	0	1	0	0	-7.09	0.676167	0	0	1	0
14	29	2013	Arkansas	Southeastern Conference	19	0.594	13	31	0	1	1	0	1.55258	1.33823	0.214347	0.214347	0	1	0	0	-4.85	0.709934	0	0	1	0
14	29	2014	Arkansas	Southeastern Conference	22	0.647	13	31	0	1	1	0	1.50526	1.32344	0.181813	0.181813	0	1	1	0	-5.18	0.724029	0	0	1	0
14	29	2015	Arkansas	Southeastern Conference	27	0.75	13	31	1	1	1	0	1.51409	1.31372	0.200368	0.200368	0	1	0	0	-3.44	0.80127	0	0	1	0
14	29	2016	Arkansas	Southeastern Conference	16	0.5	13	31	0	1	1	0	1.45723	1.28657	0.170658	0.170658	0	1	0	0	-0.79	0.768226	0	0	1	0
14	29	2017	Arkansas	Southeastern Conference	26	0.722	13	31	1	1	1	0	1.39832	1.26803	0.13029	0.13029	0	1	0	0	-1.55	0.787226	0	0	1	0
14	29	2018	Arkansas	Southeastern Conference	23	0.657	13	31	1	1	1	0	1.34644	1.2551	0.0913485	0.0913485	0	1	0	0	0.87	0.83545	0	0	1	0
14	29	2019	Arkansas	Southeastern Conference	18	0.529	13	31	0	1	1	0	1.30668	1.29439	0.0122828	0.0122828	0	1	1	0	0.09	0.788827	0	0	1	0
15	34	2001	ArkansasState	Sun Belt Conference	17	0.567	12	28	0	1	0	0	-0.383178	-0.437315	0.0541365	0.0541365	0	0	0	0		0.500331	1	2	0	0
15	34	2002	ArkansasState	Sun Belt Conference	15	0.484	15	29	0	1	0	0	-0.384509	-0.465469	0.0809593	0.0809593	0	0	0	0	-3.55	0.481492	1	3	0	0
15	34	2003	ArkansasState	Sun Belt Conference	13	0.464	13	27	0	1	0	0	-0.383229	-0.470819	0.0875903	0.0875903	0	0	0	0	-4.53	0.487835	1	2	0	0
15	34	2004	ArkansasState	Sun Belt Conference	17	0.607	13	27	0	1	0	0	-0.385865	-0.477502	0.0916368	0.0916368	0	0	0	0	-7.05	0.497775	1	2	0	0
15	34	2005	ArkansasState	Sun Belt Conference	16	0.552	13	27	0	1	0	0	-0.384065	-0.493696	0.10963	0.10963	0	0	0	0	-3.76	0.401591	1	3	0	0
15	34	2006	ArkansasState	Sun Belt Conference	12	0.4	15	29	0	1	0	0	-0.387946	-0.537661	0.149715	0.149715	0	0	0	0	1.27	0.345262	1	2	0	0
15	34	2007	ArkansasState	Sun Belt Conference	18	0.545	12	30	0	1	0	0	-0.395069	-0.56123	0.166161	0.166161	0	0	0	0	-1.93	0.308151	1	2	0	0
15	34	2008	ArkansasState	Sun Belt Conference	10	0.333	11	29	0	1	0	0	-0.395181	-0.563642	0.168461	0.168461	0	0	0	0	-2.6	0.303607	1	2	0	0
15	34	2009	ArkansasState	Sun Belt Conference	13	0.433	11	29	0	1	0	0	-0.393943	-0.563804	0.169861	0.169861	0	0	0	0	-0.01	0.331251	1	2	0	0
15	34	2010	ArkansasState	Sun Belt Conference	17	0.548	11	29	0	1	0	0	-0.393327	-0.562094	0.168767	0.168767	0	0	0	0	-1.6	0.314873	1	2	0	0
15	34	2011	ArkansasState	Sun Belt Conference	17	0.531	15	31	0	1	0	0	-0.384351	-0.580302	0.195951	0.195951	0	0	0	0	2.06	0.310991	1	2	0	0
15	34	2012	ArkansasState	Sun Belt Conference	14	0.412	15	31	0	1	0	0	-0.38381	-0.578022	0.194213	0.194213	0	0	0	0	3.4	0.266496	1	1	0	0
15	34	2013	ArkansasState	Sun Belt Conference	19	0.613	9	29	0	1	0	0	-0.383867	-0.576779	0.192912	0.192912	0	0	0	0	-7.01	0.321594	1	1	0	0
15	34	2014	ArkansasState	Sun Belt Conference	19	0.594	12	30	0	1	0	0	-0.38288	-0.569346	0.186466	0.186466	0	0	0	0	-4.87	0.240557	1	2	0	0
15	34	2015	ArkansasState	Sun Belt Conference	11	0.379	9	29	0	1	0	0	-0.383641	-0.612488	0.228847	0.228847	0	0	0	0	-3.98	0.175708	1	1	0	0
15	34	2016	ArkansasState	Sun Belt Conference	11	0.355	11	31	0	1	0	0	-0.384439	-0.609409	0.22497	0.22497	0	0	0	0	-1.88	0.137082	1	2	0	0
15	34	2017	ArkansasState	Sun Belt Conference	20	0.625	13	31	0	1	0	0	-0.383734	-0.609769	0.226036	0.226036	0	0	0	0	3.26	0.320269	1	1	0	0
15	34	2018	ArkansasState	Sun Belt Conference	11	0.344	13	31	0	1	0	0	-0.383979	-0.609518	0.225539	0.225539	0	0	0	0	-2.75	0.201458	1	2	0	0
15	34	2019	ArkansasState	Sun Belt Conference	13	0.406	13	31	0	1	0	0	-0.384095	-0.60681	0.222716	0.222716	0	0	0	0	0.59	0.150809	1	2	0	0
16	32	2001	Arkansas-PineBluff	Southwest Athletic Conference	2	0.074	9	27	0	1	0	0	-0.383178	-0.630284	0.247105	0.247105	0	0	0	0		0.312222	1	0	0	0
16	32	2002	Arkansas-PineBluff	Southwest Athletic Conference	2	0.071	10	28	0	1	0	0	-0.384509	-0.631252	0.246743	0.246743	0	0	0	0	12.22	0.178889	1	0	0	0
16	32	2003	Arkansas-PineBluff	Southwest Athletic Conference	4	0.143	10	28	0	1	0	0	-0.383229	-0.629218	0.245989	0.245989	0	0	0	0	16.45	0.170444	1	0	0	0
16	32	2004	Arkansas-PineBluff	Southwest Athletic Conference	1	0.037	9	27	0	1	0	0	-0.385865	-0.628051	0.242186	0.242186	0	0	0	0	7.27	0.186444	1	0	0	0
16	32	2005	Arkansas-PineBluff	Southwest Athletic Conference	7	0.25	9	27	0	1	0	0	-0.384065	-0.639647	0.255581	0.255581	0	0	0	0	12.64	0.182667	1	2	0	0
16	32	2006	Arkansas-PineBluff	Southwest Athletic Conference	13	0.448	8	26	0	1	0	0	-0.387946	-0.636194	0.248248	0.248248	0	0	0	0	3.24	0.196222	1	2	0	0
16	32	2007	Arkansas-PineBluff	Southwest Athletic Conference	12	0.387	11	29	0	1	0	0	-0.395069	-0.641344	0.246275	0.246275	0	0	0	0	13.56	0.134444	1	2	0	0
16	32	2008	Arkansas-PineBluff	Southwest Athletic Conference	13	0.419	11	29	0	1	0	0	-0.395181	-0.641062	0.245881	0.245881	0	0	0	0	2.98	0.212	1	2	0	0
16	32	2009	Arkansas-PineBluff	Southwest Athletic Conference	13	0.419	11	29	0	1	0	0	-0.393943	-0.638222	0.244279	0.244279	0	0	0	0	15.6	0.438889	1	0	0	0
16	32	2010	Arkansas-PineBluff	Southwest Athletic Conference	18	0.529	11	29	1	1	0	0	-0.393327	-0.634016	0.240689	0.240689	0	0	0	0	17.98	0.887556	1	0	0	0
16	32	2011	Arkansas-PineBluff	Southwest Athletic Conference	7	0.226	12	30	0	1	0	0	-0.384351	-0.617066	0.232715	0.232715	0	0	0	0	10.84	0.674	1	0	0	0
16	32	2012	Arkansas-PineBluff	Southwest Athletic Conference	11	0.333	13	31	0	1	0	0	-0.38381	-0.613132	0.229323	0.229323	0	0	0	0	8.51	0.717778	1	0	0	0
16	32	2013	Arkansas-PineBluff	Southwest Athletic Conference	16	0.533	12	30	0	1	0	0	-0.383867	-0.61405	0.230183	0.230183	0	0	0	0	8.92	0.758222	1	0	0	0
16	32	2014	Arkansas-PineBluff	Southwest Athletic Conference	13	0.419	12	30	0	1	0	0	-0.38288	-0.609101	0.226222	0.226222	0	0	0	0	12.22	0.851556	1	2	0	0
16	32	2015	Arkansas-PineBluff	Southwest Athletic Conference	12	0.375	14	32	0	1	0	0	-0.383641	-0.612488	0.228847	0.228847	0	0	0	0	4.44	0.640222	1	0	0	0
16	32	2016	Arkansas-PineBluff	Southwest Athletic Conference	8	0.242	14	32	0	1	0	0	-0.384439	-0.609409	0.22497	0.22497	0	0	0	0	10.98	0.41	1	0	0	0
16	32	2017	Arkansas-PineBluff	Southwest Athletic Conference	7	0.219	14	32	0	1	0	0	-0.383734	-0.609769	0.226036	0.226036	0	0	0	0	2.79	0.305556	1	2	0	0
16	32	2018	Arkansas-PineBluff	Southwest Athletic Conference	14	0.4	14	32	0	1	0	0	-0.383979	-0.609518	0.225539	0.225539	0	0	0	0	3.38	0.778667	1	0	0	0
16	32	2019	Arkansas-PineBluff	Southwest Athletic Conference	13	0.406	13	31	0	1	0	0	-0.384095	-0.60681	0.222716	0.222716	0	0	0	0	5.9	0.492222	1	1	0	0
17	28	2001	Army	Patriot League	9	0.321	15	27	0	0	0	0	-0.383178	-0.583026	0.199848	0.199848	0	0	0	0		0.163395	1	3	0	0
17	28	2002	Army	Patriot League	12	0.429	13	27	0	0	0	0	-0.384509	-0.591799	0.207289	0.207289	0	0	0	0	-8.67	0.253024	1	2	0	0
17	28	2003	Army	Patriot League	5	0.185	12	26	0	0	0	0	-0.383229	-0.591522	0.208293	0.208293	0	0	0	0	-9.59	0.204838	1	2	0	0
17	28	2004	Army	Patriot League	6	0.222	12	26	0	0	0	0	-0.385865	-0.592223	0.206359	0.206359	0	0	0	0	-13.57	0.221297	1	2	0	0
17	28	2005	Army	Patriot League	3	0.111	12	26	0	0	0	0	-0.384065	-0.604913	0.220848	0.220848	0	0	0	0	-7.92	0.130875	1	2	0	0
17	28	2006	Army	Patriot League	5	0.185	12	26	0	0	0	0	-0.387946	-0.603239	0.215293	0.215293	0	0	0	0	-9.89	0.193932	1	2	0	0
17	28	2007	Army	Patriot League	15	0.484	15	29	0	0	0	0	-0.395069	-0.609677	0.214608	0.214608	0	0	0	0	-6.98	0.192147	1	2	0	0
17	28	2008	Army	Patriot League	14	0.467	14	28	0	0	0	0	-0.395181	-0.61046	0.215279	0.215279	0	0	0	0	-9.38	0.175689	1	0	0	0
17	28	2009	Army	Patriot League	11	0.367	14	28	0	0	0	0	-0.393943	-0.608807	0.214863	0.214863	0	0	0	0	-9.41	0.161412	1	0	0	0
17	28	2010	Army	Patriot League	14	0.483	14	28	0	0	0	0	-0.393327	-0.605588	0.21226	0.21226	0	0	0	0	-9.28	0.213365	1	1	0	0
17	28	2011	Army	Patriot League	11	0.367	15	29	0	0	0	0	-0.384351	-0.589493	0.205142	0.205142	0	0	0	0	-5.92	0.246877	1	1	0	0
17	28	2012	Army	Patriot League	12	0.4	15	29	0	0	0	0	-0.38381	-0.5868	0.20299	0.20299	0	0	0	0	-11.94	0.210192	1	1	0	0
17	28	2013	Army	Patriot League	16	0.516	15	29	0	0	0	0	-0.383867	-0.588426	0.204559	0.204559	0	0	0	0	-5	0.257783	1	1	0	0
17	28	2014	Army	Patriot League	15	0.484	11	29	0	0	0	0	-0.38288	-0.589224	0.206344	0.206344	0	0	0	0	-8.02	0.277414	1	1	0	0
17	28	2015	Army	Patriot League	15	0.5	11	29	0	0	0	0	-0.383641	-0.593149	0.209508	0.209508	0	0	0	0	-7.18	0.255404	1	1	0	0
17	28	2016	Army	Patriot League	19	0.576	12	30	0	0	0	0	-0.384439	-0.590774	0.206336	0.206336	0	0	0	0	-7.62	0.243109	1	1	0	0
17	28	2017	Army	Patriot League	13	0.406	12	30	0	0	0	0	-0.383734	-0.591695	0.207961	0.207961	0	0	0	0	-3.96	0.21515	1	1	0	0
17	28	2018	Army	Patriot League	13	0.433	11	29	0	0	0	0	-0.383979	-0.591985	0.208006	0.208006	0	0	0	0	-4.75	0.248463	1	1	0	0
17	28	2019	Army	Patriot League	13	0.406	13	31	0	0	0	0	-0.384095	-0.58976	0.205666	0.205666	0	0	0	0	-4.89	0.184811	1	1	0	0
18	29	2001	Auburn	Southeastern Conference	18	0.563	13	29	0	1	1	0	0.153117	1.44949	-1.29637	1.29637	0	1	1	0		0.970572	0	0	1	0
18	29	2002	Auburn	Southeastern Conference	12	0.429	11	27	0	1	1	0	0.12817	1.50215	-1.37398	1.37398	0	1	0	0	-6.31	0.9	0	0	1	0
18	29	2003	Auburn	Southeastern Conference	22	0.647	13	29	1	1	1	0	0.106561	1.54318	-1.43662	1.43662	0	1	0	0	-4.71	0.677809	0	1	1	0
18	29	2004	Auburn	Southeastern Conference	14	0.5	11	27	0	1	1	0	0.0837271	1.55613	-1.4724	1.4724	0	1	0	0	-6.32	0.642762	0	0	1	0
18	29	2005	Auburn	Southeastern Conference	14	0.452	13	29	0	1	1	0	0.0608454	1.56529	-1.50445	1.50445	0	1	0	0	-2.71	0.437333	0	0	1	0
18	29	2006	Auburn	Southeastern Conference	12	0.429	11	27	0	1	1	0	0.0407672	1.5291	-1.48833	1.48833	0	1	0	0	-1.86	0.437238	0	0	1	0
18	29	2007	Auburn	Southeastern Conference	17	0.531	15	31	0	1	1	0	0.0210739	1.49557	-1.47449	1.47449	0	1	0	0	-5.97	0.505714	0	1	1	0
18	29	2008	Auburn	Southeastern Conference	14	0.467	13	29	0	1	1	0	0.0072595	1.48746	-1.4802	1.4802	0	1	0	0	-8.97	0.513524	0	0	0	0
18	29	2009	Auburn	Southeastern Conference	24	0.667	15	31	0	1	1	0	-0.0066024	1.41867	-1.42527	1.42527	0	1	1	0	-7.27	0.486476	0	1	0	0
18	29	2010	Auburn	Southeastern Conference	15	0.469	15	31	0	1	1	0	-0.0170849	1.43811	-1.4552	1.4552	0	1	0	0	-3.37	0.598667	0	1	1	0
18	29	2011	Auburn	Southeastern Conference	11	0.355	14	30	0	1	1	0	-0.0179653	1.44784	-1.46581	1.46581	0	1	0	0	-11.7	0.693345	0	1	1	0
18	29	2012	Auburn	Southeastern Conference	15	0.484	14	30	0	1	1	0	-0.0321581	1.43105	-1.46321	1.46321	0	1	0	0	-6.74	0.71286	0	0	1	0
18	29	2013	Auburn	Southeastern Conference	9	0.281	13	31	0	1	1	0	-0.0421413	1.33823	-1.38037	1.38037	0	1	0	0	-5.98	0.685999	0	0	1	0
18	29	2014	Auburn	Southeastern Conference	14	0.467	11	29	0	1	1	0	-0.0496794	1.32344	-1.37312	1.37312	0	1	0	0	-7.93	0.638417	0	0	1	0
18	29	2015	Auburn	Southeastern Conference	15	0.429	13	31	0	1	1	0	-0.0606234	1.31372	-1.37434	1.37434	0	0	0	0	1.26	0.85791	0	1	1	0
18	29	2016	Auburn	Southeastern Conference	11	0.355	12	30	0	1	1	0	-0.0709636	1.28657	-1.35753	1.35753	0	0	0	0	2.09	0.900778	0	0	1	0
18	29	2017	Auburn	Southeastern Conference	18	0.563	13	31	0	1	1	0	-0.0804051	1.26803	-1.34844	1.34844	0	0	0	0	1.35	0.858678	0	0	1	0
18	29	2018	Auburn	Southeastern Conference	26	0.765	13	31	1	1	1	0	-0.0035314	1.2551	-1.25863	1.25863	0	1	0	0	-1.86	0.901327	0	0	1	0
18	29	2019	Auburn	Southeastern Conference	30	0.75	13	31	1	1	1	0	0.13153	1.29439	-1.16286	1.16286	0	1	0	0	2.63	0.8942	0	1	1	0
19	25	2001	AustinPeay	Ohio Valley Conference	22	0.688	13	29	0	1	0	0	-0.383178	-0.6262	0.243021	0.243021	0	0	0	0		0.358111	1	2	0	0
19	25	2002	AustinPeay	Ohio Valley Conference	14	0.438	14	30	0	1	0	0	-0.384509	-0.627355	0.242846	0.242846	0	0	0	0	10.17	0.281889	1	3	0	0
19	25	2003	AustinPeay	Ohio Valley Conference	23	0.742	11	27	0	1	0	0	-0.383229	-0.625495	0.242266	0.242266	0	0	0	0	7.41	0.320222	1	3	0	0
19	25	2004	AustinPeay	Ohio Valley Conference	22	0.688	11	27	0	1	0	0	-0.385865	-0.625156	0.239291	0.239291	0	0	1	0	14.88	0.372	1	2	0	0
19	25	2005	AustinPeay	Ohio Valley Conference	13	0.406	13	29	0	1	0	0	-0.384065	-0.63684	0.252775	0.252775	0	0	0	0	4.35	0.319778	1	0	0	0
19	25	2006	AustinPeay	Ohio Valley Conference	17	0.548	10	30	0	1	0	0	-0.387946	-0.633531	0.245585	0.245585	0	0	0	0	-1.38	0.355556	1	0	0	0
19	25	2007	AustinPeay	Ohio Valley Conference	21	0.636	9	29	0	1	0	0	-0.395069	-0.638785	0.243716	0.243716	0	0	1	0	10.7	0.307222	1	2	0	0
19	25	2008	AustinPeay	Ohio Valley Conference	24	0.686	11	31	1	1	0	0	-0.395181	-0.638589	0.243408	0.243408	0	0	0	0	5.19	0.356444	1	0	0	0
19	25	2009	AustinPeay	Ohio Valley Conference	19	0.576	11	29	0	1	0	0	-0.393943	-0.635607	0.241664	0.241664	0	0	0	0	4.92	0.391889	1	2	0	0
19	25	2010	AustinPeay	Ohio Valley Conference	17	0.531	13	31	0	1	0	0	-0.393327	-0.631489	0.238162	0.238162	0	0	0	0	9.04	0.309889	1	2	0	0
19	25	2011	AustinPeay	Ohio Valley Conference	20	0.588	13	31	0	1	0	0	-0.384351	-0.614615	0.230264	0.230264	0	0	0	0	4.3	0.320111	1	2	0	0
19	25	2012	AustinPeay	Ohio Valley Conference	12	0.375	15	31	0	1	0	0	-0.38381	-0.587598	0.203788	0.203788	0	0	0	0	9.54	0.301333	1	1	0	0
19	25	2013	AustinPeay	Ohio Valley Conference	8	0.258	15	31	0	1	0	0	-0.383867	-0.591273	0.207406	0.207406	0	0	0	0	-1.99	0.281333	1	2	0	0
19	25	2014	AustinPeay	Ohio Valley Conference	12	0.4	14	30	0	1	0	0	-0.38288	-0.587015	0.204135	0.204135	0	0	0	0	-5.37	0.301222	1	2	0	0
19	25	2015	AustinPeay	Ohio Valley Conference	8	0.267	14	30	0	1	0	0	-0.383641	-0.591001	0.207359	0.207359	0	0	0	0	-0.21	0.284778	1	2	0	0
19	25	2016	AustinPeay	Ohio Valley Conference	18	0.5	15	31	1	1	0	0	-0.384439	-0.588704	0.204265	0.204265	0	0	0	0	-0.19	0.228667	1	2	0	0
19	25	2017	AustinPeay	Ohio Valley Conference	11	0.367	14	30	0	1	0	0	-0.383734	-0.589686	0.205952	0.205952	0	0	0	0	2.82	0.240556	1	2	0	0
19	25	2018	AustinPeay	Ohio Valley Conference	19	0.559	12	30	0	1	0	0	-0.383979	-0.590037	0.206058	0.206058	0	0	0	0	4.27	0.208444	1	2	0	0
19	25	2019	AustinPeay	Ohio Valley Conference	22	0.667	13	31	0	1	0	0	-0.384095	-0.587866	0.203771	0.203771	0	0	0	0	1.4	0.221889	1	2	0	0
20	18	2001	BallState	Mid-American Conference	18	0.6	9	27	0	1	0	0	-0.204413	-0.607665	0.403251	0.403251	0	0	0	0		0.433304	1	2	0	0
20	18	2002	BallState	Mid-American Conference	23	0.657	11	29	0	1	0	0	-0.213616	-0.609671	0.396054	0.396054	0	0	1	0	8.95	0.583304	1	1	0	0
20	18	2003	BallState	Mid-American Conference	13	0.433	11	29	0	1	0	0	-0.219966	-0.608598	0.388632	0.388632	0	0	0	0	5.76	0.486609	1	0	0	0
20	18	2004	BallState	Mid-American Conference	14	0.483	9	27	0	1	0	0	-0.229334	-0.608453	0.379119	0.379119	0	0	0	0	6.51	0.43113	1	1	0	0
20	18	2005	BallState	Mid-American Conference	15	0.536	9	27	0	1	0	0	-0.235762	-0.620647	0.384885	0.384885	0	0	0	0	3.79	0.490435	1	1	0	0
20	18	2006	BallState	Mid-American Conference	10	0.357	9	27	0	1	0	0	-0.245041	-0.616665	0.371623	0.371623	0	0	0	0	3.78	0.441304	1	2	0	0
20	18	2007	BallState	Mid-American Conference	9	0.29	14	30	0	1	0	0	-0.256355	-0.622578	0.366223	0.366223	0	0	0	0	3.84	0.373391	1	0	0	0
20	18	2008	BallState	Mid-American Conference	6	0.2	13	29	0	1	0	0	-0.261034	-0.622928	0.361893	0.361893	0	0	0	0	4.12	0.295478	1	0	0	0
20	18	2009	BallState	Mid-American Conference	14	0.452	13	29	0	1	0	0	-0.26483	-0.620791	0.355961	0.355961	0	0	0	0	-2.2	0.317652	1	0	0	0
20	18	2010	BallState	Mid-American Conference	15	0.5	13	29	0	1	0	0	-0.267913	-0.61717	0.349257	0.349257	0	0	0	0	-4.22	0.293044	1	1	0	0
20	18	2011	BallState	Mid-American Conference	19	0.594	14	30	0	1	0	0	-0.262222	-0.600726	0.338504	0.338504	0	0	0	0	-1.79	0.285478	1	2	0	0
20	18	2012	BallState	Mid-American Conference	15	0.5	13	29	0	1	0	0	-0.266593	-0.597528	0.330935	0.330935	0	0	0	0	-7.52	0.323826	1	1	0	0
20	18	2013	BallState	Mid-American Conference	15	0.5	13	29	0	1	0	0	-0.269958	-0.598866	0.328907	0.328907	0	0	0	0	-5.27	0.271304	1	1	0	0
20	18	2014	BallState	Mid-American Conference	5	0.167	11	29	0	1	0	0	-0.271813	-0.594377	0.322564	0.322564	0	0	0	0	4.95	0.266609	1	2	0	0
20	18	2015	BallState	Mid-American Conference	7	0.233	11	29	0	1	0	0	-0.275969	-0.598163	0.322194	0.322194	0	0	0	0	-4.3	0.244	1	1	0	0
20	18	2016	BallState	Mid-American Conference	21	0.6	13	31	0	1	0	0	-0.279947	-0.595606	0.315659	0.315659	0	0	0	0	-9.95	0.240261	1	1	0	0
20	18	2017	BallState	Mid-American Conference	21	0.618	13	31	0	1	0	0	-0.282624	-0.596381	0.313756	0.313756	0	0	0	0	-10.95	0.271391	1	1	0	0
20	18	2018	BallState	Mid-American Conference	19	0.594	13	31	0	1	0	0	-0.285799	-0.596531	0.310731	0.310731	0	0	0	0	-1.46	0.323478	1	1	0	0
20	18	2019	BallState	Mid-American Conference	16	0.485	13	31	0	1	0	0	-0.288164	-0.576815	0.288651	0.288651	0	0	0	0	-0.54	0.358	1	1	0	0
21	6	2001	Baylor	Big 12 Conference	19	0.613	11	27	0	0	1	0	-0.383178	1.39742	-1.7806	1.7806	0	0	1	0		0.519764	0	2	1	0
21	6	2002	Baylor	Big 12 Conference	14	0.467	13	29	0	0	1	0	-0.384509	1.45831	-1.84282	1.84282	0	0	0	0	-6.92	0.661351	0	2	1	0
21	6	2003	Baylor	Big 12 Conference	14	0.5	11	27	0	0	1	0	-0.383229	1.55156	-1.93479	1.93479	0	0	0	0	-12.74	0.654103	0	0	1	0
21	6	2004	Baylor	Big 12 Conference	8	0.276	13	29	0	0	1	0	-0.385865	1.56674	-1.95261	1.95261	0	0	0	0	-9.5	0.468832	0	2	1	0
21	6	2005	Baylor	Big 12 Conference	9	0.321	11	27	0	0	1	0	-0.384065	1.60388	-1.98795	1.98795	0	0	0	0	-20.99	0.426597	0	1	1	0
21	6	2006	Baylor	Big 12 Conference	4	0.235	0	16	0	0	1	0	-0.387946	1.57304	-1.96098	1.96098	0	0	0	0		0.614381	0		1	0
21	6	2007	Baylor	Big 12 Conference	15	0.484	13	29	0	0	1	0	-0.395069	1.61285	-2.00792	2.00792	0	0	0	0	-13.41	0.58616	0	1	1	0
21	6	2008	Baylor	Big 12 Conference	21	0.656	14	30	1	0	1	0	-0.395181	1.63027	-2.02545	2.02545	0	0	0	0	-4.83	0.700783	0	1	1	0
21	6	2009	Baylor	Big 12 Conference	24	0.615	14	30	0	0	1	0	-0.393943	1.64963	-2.04358	2.04358	0	0	1	0	-2.35	0.682903	0	1	1	0
21	6	2010	Baylor	Big 12 Conference	28	0.778	14	30	1	0	1	0	-0.28359	1.69081	-1.9744	1.9744	0	0	0	0	-2.79	0.720692	0	1	1	0
21	6	2011	Baylor	Big 12 Conference	18	0.581	14	30	0	0	1	0	-0.277488	1.73787	-2.01536	2.01536	0	0	0	0	-8.92	0.675945	0	1	1	0
21	6	2012	Baylor	Big 12 Conference	30	0.789	13	31	1	0	1	0	0.0411027	2.18397	-2.14286	2.14286	0	1	0	0	-2.7	0.764859	0	1	1	0
21	6	2013	Baylor	Big 12 Conference	23	0.622	13	31	0	0	1	0	0.0290516	2.02121	-1.99215	1.99215	0	1	1	0	1.45	0.648014	0	1	1	0
21	6	2014	Baylor	Big 12 Conference	26	0.684	13	31	1	0	1	0	0.0613873	2.03683	-1.97544	1.97544	0	1	0	0	-0.36	0.657775	0	2	1	1
21	6	2015	Baylor	Big 12 Conference	24	0.706	13	31	1	0	1	0	0.18164	2.09495	-1.91331	1.91331	0	1	0	0	-0.51	0.642698	0	1	1	0
21	6	2016	Baylor	Big 12 Conference	22	0.647	13	31	1	0	1	0	0.22945	2.14642	-1.91697	1.91697	0	1	0	0	-3.12	0.619503	0	1	1	0
21	6	2017	Baylor	Big 12 Conference	27	0.771	13	31	1	0	1	0	0.387226	2.18384	-1.79661	1.79661	0	1	0	0	1.67	0.658258	0	1	1	0
21	6	2018	Baylor	Big 12 Conference	19	0.559	13	31	0	0	1	0	0.364644	2.18796	-1.82332	1.82332	0	1	1	0	-3.78	0.611868	0	1	1	0
21	6	2019	Baylor	Big 12 Conference	20	0.588	13	31	1	0	1	0	0.347374	2.1818	-1.83443	1.83443	0	1	0	0	-4.04	0.600947	0	0	1	0
22	38	2001	Belmont	Independent	13	0.464	24	28	0	0	0	0	-0.383178	-0.630284	0.247105	0.247105	0	0	0	0		0.2592	1	5	0	0
22	5	2002	Belmont	Atlantic Sun Conference	11	0.393	7	27	0	0	0	0	-0.384509	-0.631252	0.246743	0.246743	0	0	0	1	8.69	0.099375	1	0	0	0
22	5	2003	Belmont	Atlantic Sun Conference	17	0.586	12	28	0	0	0	0	-0.383229	-0.629218	0.245989	0.245989	0	0	0	0	5.99	0.10675	1	1	0	0
22	5	2004	Belmont	Atlantic Sun Conference	21	0.7	7	27	0	0	0	0	-0.385865	-0.628051	0.242186	0.242186	0	0	1	0	7.27	0.321534	1	1	0	0
22	5	2005	Belmont	Atlantic Sun Conference	14	0.467	8	28	0	0	0	0	-0.384065	-0.639647	0.255581	0.255581	0	0	0	0	3.3	0.319371	1	0	0	0
22	5	2006	Belmont	Atlantic Sun Conference	20	0.645	7	27	1	0	0	0	-0.387946	-0.6069	0.218955	0.218955	0	0	0	0	5.97	0.311308	1	0	0	0
22	5	2007	Belmont	Atlantic Sun Conference	23	0.697	11	29	1	0	0	0	-0.395069	-0.609677	0.214608	0.214608	0	0	0	0	2.22	0.265683	1	1	0	0
22	5	2008	Belmont	Atlantic Sun Conference	25	0.735	14	30	1	0	0	0	-0.395181	-0.61046	0.215279	0.215279	0	0	0	0	0.51	0.325664	1	1	0	0
22	5	2009	Belmont	Atlantic Sun Conference	20	0.606	9	29	0	0	0	0	-0.393943	-0.604605	0.210661	0.210661	0	0	0	0	2.46	0.365192	1	0	0	0
22	5	2010	Belmont	Atlantic Sun Conference	19	0.613	10	30	0	0	0	0	-0.393327	-0.608746	0.215419	0.215419	0	0	0	0	3.56	0.292232	1	0	0	0
22	5	2011	Belmont	Atlantic Sun Conference	30	0.857	11	31	1	0	0	0	-0.384351	-0.597013	0.212662	0.212662	0	0	0	0	-1.05	0.354376	1	0	0	0
22	5	2012	Belmont	Atlantic Sun Conference	27	0.771	13	31	1	0	0	0	-0.38381	-0.592066	0.208257	0.208257	0	0	0	0	4.69	0.395674	1	1	0	0
22	25	2013	Belmont	Ohio Valley Conference	26	0.788	14	30	1	0	0	0	-0.383867	-0.591273	0.207406	0.207406	0	0	0	1	5.39	0.53766	1	2	0	0
22	25	2014	Belmont	Ohio Valley Conference	26	0.722	15	31	0	0	0	0	-0.38288	-0.587015	0.204135	0.204135	0	0	1	0	5.34	0.53471	1	1	0	0
22	25	2015	Belmont	Ohio Valley Conference	22	0.667	13	29	1	0	0	0	-0.383641	-0.591001	0.207359	0.207359	0	0	0	0	-1.68	0.390364	1	1	0	0
22	25	2016	Belmont	Ohio Valley Conference	20	0.625	14	30	0	0	0	0	-0.384439	-0.588704	0.204265	0.204265	0	0	1	0	3.98	0.498722	1	1	0	0
22	25	2017	Belmont	Ohio Valley Conference	23	0.767	11	27	0	0	0	0	-0.383734	-0.589686	0.205952	0.205952	0	0	1	0	3.64	0.4765	1	1	0	0
22	25	2018	Belmont	Ohio Valley Conference	24	0.727	13	31	0	0	0	0	-0.383979	-0.590037	0.206058	0.206058	0	0	0	0	1.45	0.47355	1	0	0	0
22	25	2019	Belmont	Ohio Valley Conference	27	0.818	11	29	1	0	0	0	-0.384095	-0.587866	0.203771	0.203771	0	0	0	0	3.78	0.517994	1	1	0	0
23	20	2001	Bethune-Cookman	Mid-Eastern Athletic Conference	10	0.345	9	27	0	0	0	0	-0.383178	-0.630284	0.247105	0.247105	0	0	0	0		0.437	1	4	0	0
23	20	2002	Bethune-Cookman	Mid-Eastern Athletic Conference	12	0.414	9	27	0	0	0	0	-0.384509	-0.631252	0.246743	0.246743	0	0	0	0	-1.44	0.604333	1	1	0	0
23	20	2003	Bethune-Cookman	Mid-Eastern Athletic Conference	8	0.267	10	28	0	0	0	0	-0.383229	-0.629218	0.245989	0.245989	0	0	0	0	-0.97	0.333667	1	0	0	0
23	20	2004	Bethune-Cookman	Mid-Eastern Athletic Conference	8	0.276	10	28	0	0	0	0	-0.385865	-0.628051	0.242186	0.242186	0	0	0	0	-3.79	0.223667	1	0	0	0
23	20	2005	Bethune-Cookman	Mid-Eastern Athletic Conference	13	0.433	10	28	0	0	0	0	-0.384065	-0.639647	0.255581	0.255581	0	0	0	0	-4.4	0.316667	1	0	0	0
23	20	2006	Bethune-Cookman	Mid-Eastern Athletic Conference	15	0.5	11	29	0	0	0	0	-0.387946	-0.636194	0.248248	0.248248	0	0	0	0	2.58	0.786	1	0	0	0
23	20	2007	Bethune-Cookman	Mid-Eastern Athletic Conference	9	0.3	11	29	0	0	0	0	-0.395069	-0.641344	0.246275	0.246275	0	0	0	0	1.17	0.697333	1	2	0	0
23	20	2008	Bethune-Cookman	Mid-Eastern Athletic Conference	11	0.344	15	31	0	0	0	0	-0.395181	-0.641062	0.245881	0.245881	0	0	0	0	-6.51	0.709	1	3	0	0
23	20	2009	Bethune-Cookman	Mid-Eastern Athletic Conference	17	0.515	13	31	0	0	0	0	-0.393943	-0.638222	0.244279	0.244279	0	0	0	0	-2.18	0.628333	1	3	0	0
23	20	2010	Bethune-Cookman	Mid-Eastern Athletic Conference	17	0.515	15	31	0	0	0	0	-0.393327	-0.634016	0.240689	0.240689	0	0	0	0	-2.25	0.235	1	3	0	0
23	20	2011	Bethune-Cookman	Mid-Eastern Athletic Conference	21	0.618	15	31	0	0	0	0	-0.384351	-0.617066	0.232715	0.232715	0	0	0	0	1.56	0.230667	1	4	0	0
23	20	2012	Bethune-Cookman	Mid-Eastern Athletic Conference	18	0.514	15	31	0	0	0	0	-0.38381	-0.613132	0.229323	0.229323	0	0	0	0	2.37	0.267	1	2	0	0
23	20	2013	Bethune-Cookman	Mid-Eastern Athletic Conference	14	0.412	15	31	0	0	0	0	-0.383867	-0.61405	0.230183	0.230183	0	0	0	0	1.56	0.44	1	2	0	0
23	20	2014	Bethune-Cookman	Mid-Eastern Athletic Conference	7	0.219	15	31	0	0	0	0	-0.38288	-0.609101	0.226222	0.226222	0	0	0	0	0.62	0.409	1	2	0	0
23	20	2015	Bethune-Cookman	Mid-Eastern Athletic Conference	11	0.344	15	31	0	0	0	0	-0.383641	-0.612488	0.228847	0.228847	0	0	0	0	-6.77	0.261	1	2	0	0
23	20	2016	Bethune-Cookman	Mid-Eastern Athletic Conference	14	0.438	15	31	0	0	0	0	-0.384439	-0.609409	0.22497	0.22497	0	0	0	0	1.46	0.252	1	2	0	0
23	20	2017	Bethune-Cookman	Mid-Eastern Athletic Conference	10	0.313	14	30	0	0	0	0	-0.383734	-0.609769	0.226036	0.226036	0	0	0	0	-2.61	0.231	1	2	0	0
23	20	2018	Bethune-Cookman	Mid-Eastern Athletic Conference	18	0.563	15	31	0	0	0	0	-0.383979	-0.609518	0.225539	0.225539	0	0	0	0	-5.09	0.258667	1	2	0	0
23	20	2019	Bethune-Cookman	Mid-Eastern Athletic Conference	14	0.452	14	30	0	0	0	0	-0.384095	-0.60681	0.222716	0.222716	0	0	0	0	-2	0.262	1	2	0	0
24	1	2002	Binghamton	America East Conference	9	0.321	11	28	0	1	0	0	-0.384509	-0.631252	0.246743	0.246743	1	0	0	0	-6.96	1.31454	1	0	0	0
24	1	2003	Binghamton	America East Conference	14	0.519	11	27	0	1	0	0	-0.383229	-0.629218	0.245989	0.245989	1	0	0	0	-2.15	1.57709	1	0	0	0
24	1	2004	Binghamton	America East Conference	14	0.467	11	29	0	1	0	0	-0.385865	-0.628051	0.242186	0.242186	1	0	0	0	-4.27	0.547063	1	0	0	0
24	1	2005	Binghamton	America East Conference	12	0.414	9	27	0	1	0	0	-0.384065	-0.639647	0.255581	0.255581	1	0	0	0	2.07	0.64508	1	0	0	0
24	1	2006	Binghamton	America East Conference	16	0.552	11	27	0	1	0	0	-0.387946	-0.636194	0.248248	0.248248	1	0	0	0	-1.6	0.716258	1	0	0	0
24	1	2007	Binghamton	America East Conference	13	0.448	12	28	0	1	0	0	-0.395069	-0.641344	0.246275	0.246275	1	0	0	0	-9.55	0.623493	1	0	0	0
24	1	2008	Binghamton	America East Conference	14	0.467	13	29	0	1	0	0	-0.395181	-0.641062	0.245881	0.245881	1	0	0	0	-3.08	0.708868	1	0	0	0
24	1	2009	Binghamton	America East Conference	23	0.719	12	28	1	1	0	0	-0.393943	-0.638222	0.244279	0.244279	1	0	0	0	-4.08	0.757293	1	1	0	0
24	1	2010	Binghamton	America East Conference	13	0.419	15	31	0	1	0	0	-0.393327	-0.634016	0.240689	0.240689	1	0	0	0	2.22	0.713536	1	2	0	0
24	1	2011	Binghamton	America East Conference	8	0.258	13	29	0	1	0	0	-0.384351	-0.617066	0.232715	0.232715	1	0	0	0	-0.26	0.676391	1	0	0	0
24	1	2012	Binghamton	America East Conference	2	0.065	13	29	0	1	0	0	-0.38381	-0.613132	0.229323	0.229323	1	0	0	0	-5.28	0.54084	1	0	0	0
24	1	2013	Binghamton	America East Conference	3	0.1	13	29	0	1	0	0	-0.383867	-0.61405	0.230183	0.230183	1	0	0	0	-4.68	0.508363	1	1	0	0
24	1	2014	Binghamton	America East Conference	7	0.233	13	29	0	1	0	0	-0.38288	-0.609101	0.226222	0.226222	1	0	0	0	-2.77	0.539868	1	0	0	0
24	1	2015	Binghamton	America East Conference	6	0.188	15	31	0	1	0	0	-0.383641	-0.612488	0.228847	0.228847	1	0	0	0	1.78	0.498055	1	2	0	0
24	1	2016	Binghamton	America East Conference	8	0.267	13	29	0	1	0	0	-0.384439	-0.609409	0.22497	0.22497	1	0	0	0	-5.06	0.493971	1	0	0	0
24	1	2017	Binghamton	America East Conference	12	0.375	15	31	0	1	0	0	-0.383734	-0.609769	0.226036	0.226036	1	0	0	0	-4.69	0.486387	1	3	0	0
24	1	2018	Binghamton	America East Conference	11	0.355	15	31	0	1	0	0	-0.383979	-0.609518	0.225539	0.225539	1	0	0	0	-8.65	0.510113	1	2	0	0
24	1	2019	Binghamton	America East Conference	10	0.303	15	31	0	1	0	0	-0.384095	-0.60681	0.222716	0.222716	1	0	0	0	-3.26	0.390704	1	2	0	0
25	9	2004	Birmingham-Southern	Big South Conference	20	0.741	11	27	0	0	0	0	-0.385865	-0.628051	0.242186	0.242186	1	0	0	0	-9.51	0.635625	1	2	0	0
25	9	2005	Birmingham-Southern	Big South Conference	16	0.533	12	28	0	0	0	0	-0.384065	-0.639647	0.255581	0.255581	1	0	0	0	-3.57	0.749375	1	1	0	0
25	9	2006	Birmingham-Southern	Big South Conference	19	0.679	11	27	0	0	0	0	-0.387946	-0.636194	0.248248	0.248248	1	0	0	0	-5.8	0.7475	1	2	0	0
26	11	2001	BoiseState	Big West Conference	17	0.548	13	29	0	1	0	0	-0.383178	-0.630284	0.247105	0.247105	0	0	0	0		0.676923	1	2	0	0
26	37	2002	BoiseState	Western Athletic Conference	13	0.433	10	28	0	1	0	0	-0.384509	-0.487467	0.102957	0.102957	0	0	0	1	-3.11	0.40024	1	1	0	0
26	37	2003	BoiseState	Western Athletic Conference	13	0.448	10	28	0	1	0	0	-0.383229	-0.491837	0.108608	0.108608	0	0	0	0	-4.15	0.331891	1	1	0	0
26	37	2004	BoiseState	Western Athletic Conference	23	0.697	10	28	0	1	0	0	-0.385865	-0.497478	0.111614	0.111614	0	0	1	0	-0.79	0.429167	1	2	0	0
26	37	2005	BoiseState	Western Athletic Conference	16	0.471	12	30	0	1	0	0	-0.384065	-0.513062	0.128997	0.128997	0	0	0	0	-9.56	0.289744	1	1	0	0
26	37	2006	BoiseState	Western Athletic Conference	14	0.483	12	28	0	1	0	0	-0.387946	-0.502745	0.114799	0.114799	0	0	0	0	-3.08	0.295272	1	1	0	0
26	37	2007	BoiseState	Western Athletic Conference	17	0.548	13	29	0	1	0	0	-0.395069	-0.47871	0.083641	0.083641	0	0	0	0	-0.98	0.352003	1	1	0	0
26	37	2008	BoiseState	Western Athletic Conference	25	0.735	14	30	1	1	0	0	-0.395181	-0.483897	0.088716	0.088716	0	0	0	0	-3.36	0.446955	1	1	0	0
26	37	2009	BoiseState	Western Athletic Conference	19	0.594	14	30	0	1	0	0	-0.393943	-0.487151	0.0932077	0.0932077	0	0	0	0	-3.56	0.324039	1	1	0	0
26	37	2010	BoiseState	Western Athletic Conference	15	0.469	15	31	0	1	0	0	-0.393327	-0.488013	0.0946854	0.0946854	0	0	0	0	-7.53	0.245272	1	1	0	0
26	37	2011	BoiseState	Western Athletic Conference	22	0.629	14	30	0	1	0	0	-0.384351	-0.456394	0.0720431	0.0720431	0	0	0	0	-2.85	0.368109	1	1	0	0
26	23	2012	BoiseState	Mountain West Conference	13	0.433	15	29	0	1	0	1	-0.38381	0.197324	-0.581134	0.581134	0	0	0	1	-4.39	0.349279	0	1	0	0
26	23	2013	BoiseState	Mountain West Conference	21	0.656	14	30	1	1	0	1	-0.383867	0.112271	-0.496138	0.496138	0	0	0	0	-1.38	0.51234	0	2	0	0
26	23	2014	BoiseState	Mountain West Conference	21	0.618	13	31	0	1	0	1	-0.38288	0.0273832	-0.410263	0.410263	0	0	0	0	0.38	0.545673	0	2	0	0
26	23	2015	BoiseState	Mountain West Conference	25	0.735	13	31	1	1	0	1	-0.383641	0.0067451	-0.390387	0.390387	0	0	0	0	-0.31	0.46274	0	2	0	0
26	23	2016	BoiseState	Mountain West Conference	20	0.625	13	31	0	1	0	1	-0.384439	-0.0127308	-0.371708	0.371708	0	0	0	0	3.81	0.502404	0	2	0	0
26	23	2017	BoiseState	Mountain West Conference	20	0.625	11	29	0	1	0	1	-0.383734	-0.0310016	-0.352732	0.352732	0	0	1	0	1.38	0.432372	0	1	0	0
26	23	2018	BoiseState	Mountain West Conference	23	0.719	12	30	0	1	0	1	-0.383979	-0.0445678	-0.339411	0.339411	0	0	1	0	-1.95	0.540625	0	1	0	0
26	23	2019	BoiseState	Mountain West Conference	13	0.394	13	31	0	1	0	1	-0.384095	-0.045368	-0.338727	0.338727	0	0	0	0	0.47	0.403926	0	1	0	0
27	7	2001	BostonCollege	Big East Conference	27	0.844	11	27	1	0	1	0	0.108425	1.30728	-1.19886	1.19886	0	1	0	0		0.620614	0	1	1	0
27	7	2002	BostonCollege	Big East Conference	20	0.625	13	29	1	0	1	0	0.0854465	1.3126	-1.22716	1.22716	0	1	0	0	-2.77	0.767139	0	0	1	0
27	7	2003	BostonCollege	Big East Conference	19	0.613	11	27	0	0	1	0	0.0657448	1.32857	-1.26283	1.26283	0	1	1	0	2.55	0.712642	0	0	1	0
27	7	2004	BostonCollege	Big East Conference	24	0.706	13	29	1	0	1	0	0.0641607	1.34192	-1.27776	1.27776	0	1	0	0	-2.14	0.609226	0	0	1	0
27	7	2005	BostonCollege	Big East Conference	25	0.833	11	27	1	0	1	0	0.264763	1.63733	-1.37257	1.37257	0	1	0	0	-4.21	0.748315	0	0	1	0
27	4	2006	BostonCollege	Atlantic Coast Conference	28	0.778	14	30	1	0	1	0	0.576658	2.45185	-1.87519	1.87519	0	1	0	1	-5.69	0.838136	0	1	1	0
27	4	2007	BostonCollege	Atlantic Coast Conference	21	0.636	13	29	1	0	1	0	0.541253	2.39631	-1.85505	1.85505	0	1	0	0	-2.41	0.803625	0	0	1	0
27	4	2008	BostonCollege	Atlantic Coast Conference	14	0.452	13	29	0	0	1	0	0.51031	2.39872	-1.88841	1.88841	0	1	0	0	-4.02	0.671392	0	0	1	0
27	4	2009	BostonCollege	Atlantic Coast Conference	22	0.647	15	31	1	0	1	0	0.477574	2.43622	-1.95864	1.95864	0	1	0	0	-5.57	0.644667	0	0	1	0
27	4	2010	BostonCollege	Atlantic Coast Conference	15	0.484	14	30	0	0	1	0	0.453218	2.39837	-1.94515	1.94515	0	1	0	0	-5.29	0.617825	0	0	1	0
27	4	2011	BostonCollege	Atlantic Coast Conference	21	0.618	14	30	0	0	1	0	0.440016	2.40983	-1.96982	1.96982	0	1	1	0	0.89	0.618638	0	0	1	0
27	4	2012	BostonCollege	Atlantic Coast Conference	9	0.29	14	30	0	0	1	0	0.407407	2.37707	-1.96966	1.96966	0	1	0	0	-3.18	0.546014	0	0	1	0
27	4	2013	BostonCollege	Atlantic Coast Conference	16	0.485	13	31	0	0	1	0	0.385016	2.37349	-1.98847	1.98847	0	1	0	0	-3.14	0.493144	0	0	1	0
27	4	2014	BostonCollege	Atlantic Coast Conference	8	0.25	13	31	0	0	1	0	0.366821	2.60812	-2.2413	2.2413	0	1	0	0	8.59	0.465605	0	1	1	0
27	4	2015	BostonCollege	Atlantic Coast Conference	13	0.406	12	30	0	0	1	0	0.343149	2.77396	-2.43081	2.43081	0	1	0	0	-4.64	0.521264	0	0	1	0
27	4	2016	BostonCollege	Atlantic Coast Conference	7	0.219	13	31	0	0	1	0	0.320881	2.76135	-2.44047	2.44047	0	1	0	0	-7.93	0.396351	0	0	1	0
27	4	2017	BostonCollege	Atlantic Coast Conference	9	0.281	13	31	0	0	1	0	0.298756	2.76559	-2.46683	2.46683	0	1	0	0	-6.42	0.492912	0	0	1	0
27	4	2018	BostonCollege	Atlantic Coast Conference	19	0.543	13	31	0	0	1	0	0.278736	2.75291	-2.47417	2.47417	0	1	1	0	-7.11	0.599582	0	0	1	0
27	4	2019	BostonCollege	Atlantic Coast Conference	14	0.452	12	30	0	0	1	0	0.263435	2.78676	-2.52332	2.52332	0	1	0	0	-6.95	0.609226	0	0	1	0
28	1	2001	BostonUniversity	America East Conference	14	0.5	9	27	0	0	0	0	-0.383178	-0.630284	0.247105	0.247105	0	0	0	0		0.484444	1	0	0	0
28	1	2002	BostonUniversity	America East Conference	22	0.688	12	28	1	0	0	0	-0.384509	-0.631252	0.246743	0.246743	0	0	0	0	0.25	0.547778	1	0	0	0
28	1	2003	BostonUniversity	America East Conference	20	0.645	11	27	0	0	0	0	-0.383229	-0.629218	0.245989	0.245989	0	0	1	0	5.48	0.605	1	0	0	0
28	1	2004	BostonUniversity	America East Conference	23	0.793	9	27	0	0	0	0	-0.385865	-0.628051	0.242186	0.242186	0	0	1	0	0.37	0.531111	1	0	0	0
28	1	2005	BostonUniversity	America East Conference	20	0.69	9	27	0	0	0	0	-0.384065	-0.639647	0.255581	0.255581	0	0	1	0	-0.67	0.810556	1	0	0	0
28	1	2006	BostonUniversity	America East Conference	12	0.429	11	27	0	0	0	0	-0.387946	-0.636194	0.248248	0.248248	0	0	0	0	5	0.710556	1	0	0	0
28	1	2007	BostonUniversity	America East Conference	12	0.4	12	28	0	0	0	0	-0.395069	-0.641344	0.246275	0.246275	0	0	0	0	0.82	0.880556	1	0	0	0
28	1	2008	BostonUniversity	America East Conference	14	0.452	13	29	0	0	0	0	-0.395181	-0.641062	0.245881	0.245881	0	0	0	0	0.53	0.655555	1	0	0	0
28	1	2009	BostonUniversity	America East Conference	17	0.567	13	29	0	0	0	0	-0.393943	-0.638222	0.244279	0.244279	0	0	0	0	-3.11	0.642222	1	0	0	0
28	1	2010	BostonUniversity	America East Conference	21	0.6	13	29	0	0	0	0	-0.393327	-0.634016	0.240689	0.240689	0	0	0	0	4.04	0.537778	1	0	0	0
28	1	2011	BostonUniversity	America East Conference	21	0.6	15	31	1	0	0	0	-0.384351	-0.617066	0.232715	0.232715	0	0	0	0	0.49	0.543889	1	0	0	0
28	1	2012	BostonUniversity	America East Conference	16	0.5	15	31	0	0	0	0	-0.38381	-0.613132	0.229323	0.229323	0	0	0	0	5.09	0.545	1	0	0	0
28	1	2013	BostonUniversity	America East Conference	17	0.567	13	29	0	0	0	0	-0.383867	-0.61405	0.230183	0.230183	0	0	0	0	-0.08	0.416667	1	0	0	0
28	28	2014	BostonUniversity	Patriot League	24	0.686	13	31	0	0	0	0	-0.38288	-0.589224	0.206344	0.206344	0	0	1	1	3.22	0.546111	1	0	0	0
28	28	2015	BostonUniversity	Patriot League	13	0.433	11	29	0	0	0	0	-0.383641	-0.593149	0.209508	0.209508	0	0	0	0	1.66	0.288333	1	1	0	0
28	28	2016	BostonUniversity	Patriot League	19	0.559	13	31	0	0	0	0	-0.384439	-0.590774	0.206336	0.206336	0	0	0	0	-2.74	0.388889	1	1	0	0
28	28	2017	BostonUniversity	Patriot League	18	0.563	12	30	0	0	0	0	-0.383734	-0.591695	0.207961	0.207961	0	0	0	0	-0.77	0.323333	1	1	0	0
28	28	2018	BostonUniversity	Patriot League	15	0.484	11	29	0	0	0	0	-0.383979	-0.591985	0.208006	0.208006	0	0	0	0	-2.35	0.385556	1	1	0	0
28	28	2019	BostonUniversity	Patriot League	15	0.455	13	31	0	0	0	0	-0.384095	-0.58976	0.205666	0.205666	0	0	0	0	-4.47	0.408333	1	1	0	0
29	18	2001	BowlingGreenState	Mid-American Conference	15	0.517	9	27	0	1	0	0	-0.383178	-0.607665	0.224486	0.224486	0	0	0	0		0.614468	1	2	0	0
29	18	2002	BowlingGreenState	Mid-American Conference	24	0.727	11	29	0	1	0	0	-0.384509	-0.609671	0.225161	0.225161	0	0	0	0	0.85	0.754255	1	1	0	0
29	18	2003	BowlingGreenState	Mid-American Conference	13	0.448	9	27	0	1	0	0	-0.383229	-0.608598	0.225369	0.225369	0	0	0	0	8.25	0.571064	1	2	0	0
29	18	2004	BowlingGreenState	Mid-American Conference	14	0.452	11	29	0	1	0	0	-0.385865	-0.608453	0.222588	0.222588	0	0	0	0	-1.64	0.531489	1	2	0	0
29	18	2005	BowlingGreenState	Mid-American Conference	18	0.621	9	27	0	1	0	0	-0.384065	-0.620647	0.236582	0.236582	0	0	0	0	-2.16	0.521489	1	1	0	0
29	18	2006	BowlingGreenState	Mid-American Conference	9	0.3	11	29	0	1	0	0	-0.387946	-0.616665	0.228719	0.228719	0	0	0	0	1.98	0.375106	1	2	0	0
29	18	2007	BowlingGreenState	Mid-American Conference	13	0.419	14	30	0	1	0	0	-0.395069	-0.622578	0.227509	0.227509	0	0	0	0	-7.09	0.298511	1	2	0	0
29	18	2008	BowlingGreenState	Mid-American Conference	13	0.433	13	29	0	1	0	0	-0.395181	-0.622928	0.227746	0.227746	0	0	0	0	-0.86	0.28766	1	0	0	0
29	18	2009	BowlingGreenState	Mid-American Conference	19	0.576	14	30	0	1	0	0	-0.393943	-0.620791	0.226848	0.226848	0	0	0	0	-4.43	0.367872	1	2	0	0
29	18	2010	BowlingGreenState	Mid-American Conference	14	0.467	13	29	0	1	0	0	-0.393327	-0.61717	0.223842	0.223842	0	0	0	0	-0.33	0.363617	1	1	0	0
29	18	2011	BowlingGreenState	Mid-American Conference	14	0.424	15	31	0	1	0	0	-0.384351	-0.600726	0.216375	0.216375	0	0	0	0	-2.59	0.334894	1	1	0	0
29	18	2012	BowlingGreenState	Mid-American Conference	16	0.5	14	30	0	1	0	0	-0.38381	-0.597528	0.213718	0.213718	0	0	0	0	1.66	0.49168	1	1	0	0
29	18	2013	BowlingGreenState	Mid-American Conference	13	0.406	15	31	0	1	0	0	-0.383867	-0.598866	0.214999	0.214999	0	0	0	0	-2.94	0.454069	1	2	0	0
29	18	2014	BowlingGreenState	Mid-American Conference	12	0.375	13	31	0	1	0	0	-0.38288	-0.594377	0.211497	0.211497	0	0	0	0	0.1	0.400957	1	1	0	0
29	18	2015	BowlingGreenState	Mid-American Conference	21	0.636	11	29	0	1	0	0	-0.383641	-0.598163	0.214522	0.214522	0	0	0	0	-5.19	0.462275	1	1	0	0
29	18	2016	BowlingGreenState	Mid-American Conference	16	0.471	13	31	0	1	0	0	-0.384439	-0.595606	0.211167	0.211167	0	0	0	0	-6.54	0.515386	1	2	0	0
29	18	2017	BowlingGreenState	Mid-American Conference	13	0.406	13	31	0	1	0	0	-0.383734	-0.596381	0.212647	0.212647	0	0	0	0	-6.1	0.418509	1	1	0	0
29	18	2018	BowlingGreenState	Mid-American Conference	16	0.5	13	31	0	1	0	0	-0.383979	-0.596531	0.212551	0.212551	0	0	0	0	-4.63	0.436973	1	2	0	0
29	18	2019	BowlingGreenState	Mid-American Conference	22	0.647	13	31	0	1	0	0	-0.384095	-0.576815	0.19272	0.19272	0	0	0	0	-4.56	0.523365	1	2	0	0
30	22	2001	Bradley	Missouri Valley Conference	19	0.613	9	27	0	0	0	0	0.220154	-0.531043	0.751196	0.751196	0	1	1	0		0.82387	1	1	0	0
30	22	2002	Bradley	Missouri Valley Conference	9	0.31	9	27	0	0	0	0	0.192255	-0.536564	0.728819	0.728819	0	1	0	0	0.92	0.820253	1	0	0	0
30	22	2003	Bradley	Missouri Valley Conference	12	0.4	11	29	0	0	0	0	0.167784	-0.50189	0.669674	0.669674	0	1	0	0	1.41	0.845479	1	1	0	0
30	22	2004	Bradley	Missouri Valley Conference	15	0.484	12	30	0	0	0	0	0.142426	-0.507033	0.649459	0.649459	0	1	0	0	-2.99	0.829837	1	1	0	0
30	22	2005	Bradley	Missouri Valley Conference	13	0.464	9	27	0	0	0	0	0.116459	-0.522324	0.638784	0.638784	0	1	0	0	0.47	0.844213	1	0	0	0
30	22	2006	Bradley	Missouri Valley Conference	22	0.667	9	27	1	0	0	0	0.0943563	-0.524878	0.619234	0.619234	0	1	0	0	-2.22	0.833635	1	0	0	0
30	22	2007	Bradley	Missouri Valley Conference	22	0.629	13	31	0	0	0	0	0.0730918	-0.500603	0.573695	0.573695	0	1	1	0	3.61	0.879566	1	1	0	0
30	22	2008	Bradley	Missouri Valley Conference	21	0.553	13	31	0	0	0	0	0.0575645	-0.472412	0.529977	0.529977	0	1	0	0	0.54	0.867993	1	0	0	0
30	22	2009	Bradley	Missouri Valley Conference	21	0.583	12	30	0	0	0	0	0.0418152	-0.476111	0.517926	0.517926	0	1	0	0	-0.67	0.823689	1	0	0	0
30	22	2010	Bradley	Missouri Valley Conference	16	0.516	11	29	0	0	0	0	0.0299454	-0.477343	0.507289	0.507289	0	1	0	0	0.99	0.844394	1	0	0	0
30	22	2011	Bradley	Missouri Valley Conference	12	0.375	12	30	0	0	0	0	0.0278329	-0.465108	0.492941	0.492941	0	1	0	0	-4.11	0.763743	1	1	0	0
30	22	2012	Bradley	Missouri Valley Conference	7	0.219	13	31	0	0	0	0	0.0117984	-0.460989	0.472787	0.472787	0	1	0	0	-1.34	0.690778	1	0	0	0
30	22	2013	Bradley	Missouri Valley Conference	18	0.514	13	31	0	0	0	0	0.0005745	-0.459169	0.459743	0.459743	0	1	0	0	-8.66	0.592857	1	0	0	0
30	22	2014	Bradley	Missouri Valley Conference	12	0.375	13	31	0	0	0	0	-0.0080294	-0.416951	0.408922	0.408922	0	1	0	0	-7.33	0.597468	1	0	0	0
30	22	2015	Bradley	Missouri Valley Conference	9	0.273	13	31	0	0	0	0	-0.0202462	-0.36753	0.347284	0.347284	0	1	0	0	-3.6	0.517721	1	1	0	0
30	22	2016	Bradley	Missouri Valley Conference	5	0.156	13	31	0	0	0	0	-0.0317792	-0.373373	0.341594	0.341594	0	1	0	0	4.52	0.538246	1	1	0	0
30	22	2017	Bradley	Missouri Valley Conference	13	0.394	13	31	0	0	0	0	-0.042489	-0.36676	0.324271	0.324271	0	1	0	0	0.41	0.496112	1	1	0	0
30	22	2018	Bradley	Missouri Valley Conference	20	0.606	13	31	0	0	0	0	-0.0526214	-0.457566	0.404944	0.404944	0	1	0	0	-4.52	0.51528	1	1	0	0
30	22	2019	Bradley	Missouri Valley Conference	20	0.571	13	31	1	0	0	0	-0.0603301	-0.459044	0.398714	0.398714	0	1	0	0	-3.94	0.490868	1	1	0	0
31	23	2001	BrighamYoung	Mountain West Conference	24	0.727	15	29	1	0	0	1	-0.226759	0.79401	-1.02077	1.02077	0	0	0	0		0.60315	0	1	0	0
31	23	2002	BrighamYoung	Mountain West Conference	18	0.6	13	27	0	0	0	1	-0.234978	0.727693	-0.962671	0.962671	0	0	1	0	3.23	0.454522	0	1	0	0
31	23	2003	BrighamYoung	Mountain West Conference	23	0.719	15	29	1	0	0	1	-0.240374	0.669195	-0.909569	0.909569	0	0	0	0	5.2	0.761995	0	0	0	0
31	23	2004	BrighamYoung	Mountain West Conference	21	0.7	13	27	1	0	0	1	-0.248901	0.606022	-0.854923	0.854923	0	0	0	0	6.41	0.805814	0	2	0	0
31	23	2005	BrighamYoung	Mountain West Conference	9	0.3	15	29	0	0	0	1	-0.2543	0.587606	-0.841905	0.841905	0	0	0	0	6.1	0.559962	0	2	0	1
31	23	2006	BrighamYoung	Mountain West Conference	20	0.69	11	27	0	0	0	1	-0.262904	0.457437	-0.720341	0.720341	0	0	1	0	-2.84	0.582978	0	1	0	0
31	23	2007	BrighamYoung	Mountain West Conference	25	0.735	14	30	1	0	0	1	-0.239015	0.437667	-0.676682	0.676682	0	0	0	0	-0.3	0.635856	0	1	0	0
31	23	2008	BrighamYoung	Mountain West Conference	27	0.771	15	31	1	0	0	1	-0.244266	0.401666	-0.645932	0.645932	0	0	0	0	-4.23	0.711961	0	0	0	0
31	23	2009	BrighamYoung	Mountain West Conference	25	0.758	14	30	1	0	0	1	-0.248691	0.366981	-0.615672	0.615672	0	0	0	0	0.39	0.704851	0	1	0	0
31	23	2010	BrighamYoung	Mountain West Conference	30	0.833	16	32	1	0	0	1	-0.111145	0.413279	-0.524424	0.524424	0	0	0	0	-0.03	0.738874	0	1	0	0
31	23	2011	BrighamYoung	Mountain West Conference	32	0.865	15	31	1	0	0	1	0.134695	0.496745	-0.36205	0.36205	0	1	0	0	3.59	0.985622	0	1	0	0
31	36	2012	BrighamYoung	West Coast Conference	26	0.743	15	31	1	0	0	1	0.114364	-0.204816	0.31918	0.31918	0	1	0	1	0.38	0.812345	0	2	0	0
31	36	2013	BrighamYoung	West Coast Conference	24	0.667	15	31	0	0	0	1	0.100245	-0.153456	0.2537	0.2537	0	1	1	0	0.57	0.841944	0	1	0	0
31	36	2014	BrighamYoung	West Coast Conference	23	0.657	13	31	1	0	0	1	0.089154	-0.198298	0.287452	0.287452	0	1	0	0	8.43	0.836098	0	1	0	0
31	36	2015	BrighamYoung	West Coast Conference	25	0.714	13	31	1	0	0	1	0.0739674	-0.171993	0.24596	0.24596	0	1	0	0	3.78	0.849265	0	2	0	1
31	36	2016	BrighamYoung	West Coast Conference	26	0.703	13	31	0	0	0	1	0.0596511	-0.184958	0.244609	0.244609	0	1	1	0	1.46	0.774161	0	1	0	0
31	36	2017	BrighamYoung	West Coast Conference	22	0.647	13	31	0	0	0	1	0.0459818	-0.141826	0.187807	0.187807	0	1	1	0	-1.86	0.762416	0	0	0	0
31	36	2018	BrighamYoung	West Coast Conference	24	0.686	13	31	0	0	0	1	0.0332861	-0.118596	0.151882	0.151882	0	1	1	0	-2.08	0.74946	0	0	0	0
31	36	2019	BrighamYoung	West Coast Conference	19	0.594	15	31	0	0	0	1	0.0236089	-0.0877345	0.111343	0.111343	0	1	0	0	-0.12	0.629799	0	0	0	0
32	16	2001	Brown	Ivy Group	15	0.556	13	27	0	0	0	0	-0.383178	-0.510827	0.127648	0.127648	0	0	0	0		0.433214	1	0	0	0
32	16	2002	Brown	Ivy Group	17	0.63	13	27	0	0	0	0	-0.384509	-0.517276	0.132767	0.132767	0	0	0	0	-8.54	0.575714	1	1	0	0
32	16	2003	Brown	Ivy Group	17	0.586	14	28	0	0	0	0	-0.383229	-0.520319	0.13709	0.13709	0	0	1	0	-0.2	0.683571	1	0	0	0
32	16	2004	Brown	Ivy Group	14	0.519	13	27	0	0	0	0	-0.385865	-0.524548	0.138683	0.138683	0	0	0	0	-0.93	0.618214	1	1	0	0
32	16	2005	Brown	Ivy Group	12	0.429	14	28	0	0	0	0	-0.384065	-0.539305	0.15524	0.15524	0	0	0	0	-4.65	0.474643	1	0	0	0
32	16	2006	Brown	Ivy Group	10	0.37	13	27	0	0	0	0	-0.387946	-0.540989	0.153044	0.153044	0	0	0	0	-6.54	0.331786	1	0	0	0
32	16	2007	Brown	Ivy Group	11	0.379	15	29	0	0	0	0	-0.395069	-0.549862	0.154793	0.154793	0	0	0	0	-1.8	0.403214	1	0	0	0
32	16	2008	Brown	Ivy Group	19	0.655	14	28	0	0	0	0	-0.395181	-0.552657	0.157476	0.157476	0	0	0	0	0.79	0.547857	1	0	0	0
32	16	2009	Brown	Ivy Group	9	0.321	14	28	0	0	0	0	-0.393943	-0.553245	0.159301	0.159301	0	0	0	0	-2.29	0.362857	1	0	0	0
32	16	2010	Brown	Ivy Group	11	0.355	17	31	0	0	0	0	-0.393327	-0.551889	0.158562	0.158562	0	0	0	0	-1.2	0.453214	1	2	0	0
32	16	2011	Brown	Ivy Group	11	0.393	14	28	0	0	0	0	-0.384351	-0.537411	0.15306	0.15306	0	0	0	0	-4.38	0.391071	1	1	0	0
32	16	2012	Brown	Ivy Group	8	0.258	17	31	0	0	0	0	-0.38381	-0.537061	0.153251	0.153251	0	0	0	0	-7.11	0.359643	1	1	0	0
32	16	2013	Brown	Ivy Group	13	0.464	14	28	0	0	0	0	-0.383867	-0.540026	0.156159	0.156159	0	0	0	0	-2.26	0.407857	1	1	0	0
32	16	2014	Brown	Ivy Group	15	0.517	14	28	0	0	0	0	-0.38288	-0.537321	0.154441	0.154441	0	0	0	0	-6.73	0.371786	1	1	0	0
32	16	2015	Brown	Ivy Group	13	0.419	17	31	0	0	0	0	-0.383641	-0.542653	0.159012	0.159012	0	0	0	0	-3.82	0.263929	1	2	0	0
32	16	2016	Brown	Ivy Group	8	0.286	14	28	0	0	0	0	-0.384439	-0.542118	0.157679	0.157679	0	0	0	0	-7.09	0.418571	1	1	0	0
32	16	2017	Brown	Ivy Group	13	0.433	16	30	0	0	0	0	-0.383734	-0.544498	0.160765	0.160765	0	0	0	0	-9.67	0.294643	1	2	0	0
32	16	2018	Brown	Ivy Group	11	0.407	13	27	0	0	0	0	-0.383979	-0.546205	0.162225	0.162225	0	0	0	0	-7.07	0.315	1	1	0	0
32	16	2019	Brown	Ivy Group	20	0.625	16	30	0	0	0	0	-0.384095	-0.545241	0.161146	0.161146	0	0	0	0	-5.66	0.437143	1	2	0	0
33	24	2011	Bryant	Northeast Conference	9	0.3	12	30	0	0	0	0	-0.384351	-0.617066	0.232715	0.232715	1	0	0	0	5.04	0.364615	1	1	0	0
33	24	2012	Bryant	Northeast Conference	2	0.067	12	30	0	0	0	0	-0.38381	-0.613132	0.229323	0.229323	1	0	0	0	0.4	0.286154	1	0	0	0
33	24	2013	Bryant	Northeast Conference	19	0.613	11	29	0	0	0	0	-0.383867	-0.61405	0.230183	0.230183	1	0	0	0	-2.16	0.586538	1	0	0	0
33	24	2014	Bryant	Northeast Conference	18	0.563	15	31	0	0	0	0	-0.38288	-0.609101	0.226222	0.226222	1	0	0	0	2.74	0.456154	1	1	0	0
33	24	2015	Bryant	Northeast Conference	16	0.516	11	29	0	0	0	0	-0.383641	-0.612488	0.228847	0.228847	1	0	0	0	2.86	0.36	1	0	0	0
33	24	2016	Bryant	Northeast Conference	8	0.258	13	31	0	0	0	0	-0.384439	-0.609409	0.22497	0.22497	1	0	0	0	4.3	0.167692	1	1	0	0
33	24	2017	Bryant	Northeast Conference	12	0.375	13	31	0	0	0	0	-0.383734	-0.609769	0.226036	0.226036	1	0	0	0	3	0.233461	1	1	0	0
33	24	2018	Bryant	Northeast Conference	3	0.097	13	31	0	0	0	0	-0.383979	-0.609518	0.225539	0.225539	1	0	0	0	1.28	0.243846	1	0	0	0
33	24	2019	Bryant	Northeast Conference	10	0.333	11	29	0	0	0	0	-0.384095	-0.60681	0.222716	0.222716	1	0	0	0	-2.84	0.289231	1	0	0	0
34	28	2001	Bucknell	Patriot League	14	0.483	15	27	0	0	0	0	-0.383178	-0.583026	0.199848	0.199848	0	0	0	0		0.656	1	2	0	0
34	28	2002	Bucknell	Patriot League	13	0.448	13	27	0	0	0	0	-0.384509	-0.591799	0.207289	0.207289	0	0	0	0	-5.13	0.5496	1	0	0	0
34	28	2003	Bucknell	Patriot League	14	0.483	13	27	0	0	0	0	-0.383229	-0.591522	0.208293	0.208293	0	0	0	0	-3.51	0.7364	1	1	0	0
34	28	2004	Bucknell	Patriot League	14	0.483	13	27	0	0	0	0	-0.385865	-0.592223	0.206359	0.206359	0	0	0	0	-0.23	0.3945	1	2	0	0
34	28	2005	Bucknell	Patriot League	23	0.697	14	28	1	0	0	0	-0.384065	-0.604913	0.220848	0.220848	0	0	0	0	2.28	0.6005	1	0	0	0
34	28	2006	Bucknell	Patriot League	27	0.844	13	27	1	0	0	0	-0.387946	-0.603239	0.215293	0.215293	0	0	0	0	7.18	0.9265	1	1	0	0
34	28	2007	Bucknell	Patriot League	22	0.71	14	28	0	0	0	0	-0.395069	-0.609677	0.214608	0.214608	0	0	0	0	3.81	0.917	1	0	0	0
34	28	2008	Bucknell	Patriot League	12	0.387	15	29	0	0	0	0	-0.395181	-0.61046	0.215279	0.215279	0	0	0	0	-1.12	0.84975	1	0	0	0
34	28	2009	Bucknell	Patriot League	7	0.233	15	29	0	0	0	0	-0.393943	-0.608807	0.214863	0.214863	0	0	0	0	0.09	0.62725	1	0	0	0
34	28	2010	Bucknell	Patriot League	14	0.452	16	30	0	0	0	0	-0.393327	-0.605588	0.21226	0.21226	0	0	0	0	-4.96	0.6285	1	0	0	0
34	28	2011	Bucknell	Patriot League	25	0.735	16	30	1	0	0	0	-0.384351	-0.589493	0.205142	0.205142	0	0	1	0	1.56	0.79775	1	0	0	0
34	28	2012	Bucknell	Patriot League	25	0.714	16	30	0	0	0	0	-0.38381	-0.5868	0.20299	0.20299	0	0	1	0	1.59	0.79225	1	1	0	0
34	28	2013	Bucknell	Patriot League	28	0.824	16	30	1	0	0	0	-0.383867	-0.588426	0.204559	0.204559	0	0	0	0	2.78	0.80975	1	1	0	0
34	28	2014	Bucknell	Patriot League	16	0.533	11	29	0	0	0	0	-0.38288	-0.589224	0.206344	0.206344	0	0	0	0	2.46	0.7065	1	0	0	0
34	28	2015	Bucknell	Patriot League	19	0.559	13	31	0	0	0	0	-0.383641	-0.593149	0.209508	0.209508	0	0	1	0	1.96	0.71675	1	1	0	0
34	28	2016	Bucknell	Patriot League	17	0.548	11	29	0	0	0	0	-0.384439	-0.590774	0.206336	0.206336	0	0	1	0	0.53	0.6925	1	1	0	0
34	28	2017	Bucknell	Patriot League	26	0.743	13	31	1	0	0	0	-0.383734	-0.591695	0.207961	0.207961	0	0	0	0	0.89	0.63225	1	0	0	0
34	28	2018	Bucknell	Patriot League	25	0.714	13	31	1	0	0	0	-0.383979	-0.591985	0.208006	0.208006	0	0	0	0	5.79	0.667	1	0	0	0
34	28	2019	Bucknell	Patriot League	21	0.636	12	30	0	0	0	0	-0.384095	-0.58976	0.205666	0.205666	0	0	0	0	2.68	0.65875	1	0	0	0
35	18	2001	Buffalo	Mid-American Conference	4	0.143	9	27	0	1	0	0	-0.383178	-0.607665	0.224486	0.224486	0	0	0	0		0.286667	1	0	0	0
35	18	2002	Buffalo	Mid-American Conference	12	0.4	11	29	0	1	0	0	-0.384509	-0.609671	0.225161	0.225161	0	0	0	0	-3.47	0.397833	1	0	0	0
35	18	2003	Buffalo	Mid-American Conference	5	0.179	9	27	0	1	0	0	-0.383229	-0.608598	0.225369	0.225369	0	0	0	0	-3.82	0.314667	1	0	0	0
35	18	2004	Buffalo	Mid-American Conference	17	0.586	9	27	0	1	0	0	-0.385865	-0.608453	0.222588	0.222588	0	0	0	0	-4.78	0.532333	1	0	0	0
35	18	2005	Buffalo	Mid-American Conference	23	0.697	9	27	0	1	0	0	-0.384065	-0.620647	0.236582	0.236582	0	0	1	0	-2.24	0.736167	1	0	0	0
35	18	2006	Buffalo	Mid-American Conference	19	0.594	12	30	0	1	0	0	-0.387946	-0.616665	0.228719	0.228719	0	0	0	0	-1.31	0.713167	1	1	0	0
35	18	2007	Buffalo	Mid-American Conference	12	0.387	14	30	0	1	0	0	-0.395069	-0.622578	0.227509	0.227509	0	0	0	0	-1.76	0.483	1	0	0	0
35	18	2008	Buffalo	Mid-American Conference	10	0.333	13	29	0	1	0	0	-0.395181	-0.622928	0.227746	0.227746	0	0	0	0	-2.09	0.310333	1	1	0	0
35	18	2009	Buffalo	Mid-American Conference	21	0.636	13	29	0	1	0	0	-0.393943	-0.620791	0.226848	0.226848	0	0	0	0	1.97	0.443833	1	0	0	0
35	18	2010	Buffalo	Mid-American Conference	18	0.6	12	28	0	1	0	0	-0.393327	-0.61717	0.223842	0.223842	0	0	0	0	-0.72	0.3295	1	1	0	0
35	18	2011	Buffalo	Mid-American Conference	20	0.588	13	29	0	1	0	0	-0.384351	-0.600726	0.216375	0.216375	0	0	0	0	-2.6	0.339833	1	1	0	0
35	18	2012	Buffalo	Mid-American Conference	20	0.645	12	28	0	1	0	0	-0.38381	-0.597528	0.213718	0.213718	0	0	0	0	2.92	0.447333	1	1	0	0
35	18	2013	Buffalo	Mid-American Conference	14	0.412	15	31	0	1	0	0	-0.383867	-0.598866	0.214999	0.214999	0	0	0	0	3.3	0.5485	1	2	0	0
35	18	2014	Buffalo	Mid-American Conference	19	0.655	10	28	0	1	0	0	-0.38288	-0.594377	0.211497	0.211497	0	0	0	0	-1.24	0.581	1	1	0	0
35	18	2015	Buffalo	Mid-American Conference	23	0.697	12	30	1	1	0	0	-0.383641	-0.598163	0.214522	0.214522	0	0	0	0	0.81	0.6065	1	0	0	0
35	18	2016	Buffalo	Mid-American Conference	20	0.571	13	31	1	1	0	0	-0.384439	-0.595606	0.211167	0.211167	0	0	0	0	2	0.540333	1	1	0	0
35	18	2017	Buffalo	Mid-American Conference	17	0.531	13	31	0	1	0	0	-0.383734	-0.596381	0.212647	0.212647	0	0	0	0	2.55	0.631833	1	2	0	0
35	18	2018	Buffalo	Mid-American Conference	27	0.75	13	31	1	1	0	0	-0.383979	-0.596531	0.212551	0.212551	0	0	0	0	3.87	0.594833	1	1	0	0
35	18	2019	Buffalo	Mid-American Conference	32	0.889	13	31	1	1	0	0	-0.252191	-0.576815	0.324625	0.324625	0	0	0	0	1.15	0.881667	1	1	0	0
36	21	2001	Butler	Midwestern Collegiate Conference	24	0.75	13	27	1	0	0	0	-0.383178	-0.57515	0.191971	0.191971	0	0	0	0		0.430727	1	2	0	0
36	15	2002	Butler	Horizon League	26	0.813	13	29	0	0	0	0	-0.384509	-0.584492	0.199983	0.199983	0	0	1	1	-4.63	0.564364	1	2	0	0
36	15	2003	Butler	Horizon League	27	0.818	12	28	1	0	0	0	-0.383229	-0.584541	0.201312	0.201312	0	0	0	0	1.84	0.537545	1	1	0	0
36	15	2004	Butler	Horizon League	16	0.533	11	27	0	0	0	0	-0.385865	-0.585589	0.199724	0.199724	0	0	0	0	1.04	0.380364	1	1	0	0
36	15	2005	Butler	Horizon League	13	0.464	11	27	0	0	0	0	-0.384065	-0.598481	0.214416	0.214416	0	0	0	0	-0.9	0.317727	1	2	0	0
36	15	2006	Butler	Horizon League	20	0.606	13	29	0	0	0	0	-0.387946	-0.597136	0.20919	0.20919	0	0	1	0	3.14	0.341818	1	0	0	0
36	15	2007	Butler	Horizon League	29	0.806	15	31	1	0	0	0	-0.308373	-0.588175	0.279802	0.279802	0	0	0	0	6.61	0.521273	1	2	0	0
36	15	2008	Butler	Horizon League	30	0.882	12	30	1	0	0	0	-0.059814	-0.554017	0.494203	0.494203	0	1	0	0	5.43	0.550463	1	0	0	0
36	15	2009	Butler	Horizon League	26	0.813	11	29	1	0	0	0	-0.0066024	-0.544093	0.537491	0.537491	0	1	0	0	6.15	0.546018	1	1	0	0
36	15	2010	Butler	Horizon League	33	0.868	12	30	1	0	0	0	0.218067	-0.50514	0.723207	0.723207	0	1	0	0	11.11	0.6852	1	0	0	0
36	15	2011	Butler	Horizon League	28	0.737	12	30	1	0	0	0	0.211026	-0.492068	0.703094	0.703094	0	1	0	0	6.67	0.7178	1	1	0	0
36	15	2012	Butler	Horizon League	22	0.595	13	31	0	0	0	0	0.187624	-0.493758	0.681383	0.681383	0	1	0	0	6.43	0.6599	1	1	0	0
36	3	2013	Butler	Atlantic 10 Conference	27	0.75	14	31	1	0	0	1	0.171437	-0.0545991	0.226037	0.226037	0	1	0	1	4.18	0.7899	0	1	0	0
36	7	2014	Butler	Big East Conference	14	0.452	12	30	0	0	1	0	0.158571	0.998775	-0.840204	0.840204	0	1	0	1	-3.05	0.7788	0	1	0	0
36	7	2015	Butler	Big East Conference	23	0.676	12	31	1	0	1	0	0.168181	1.01627	-0.84809	0.84809	0	1	0	0	0.69	0.81022	0	0	1	0
36	7	2016	Butler	Big East Conference	22	0.667	12	30	1	0	1	0	0.151081	1.04906	-0.897974	0.897974	0	1	0	0	-4.1	0.897143	0	0	1	0
36	7	2017	Butler	Big East Conference	25	0.735	12	30	1	0	1	0	0.197646	1.05916	-0.861517	0.861517	0	1	0	0	5.12	0.918352	0	0	1	0
36	7	2018	Butler	Big East Conference	21	0.6	13	31	1	0	1	0	0.180556	1.10092	-0.920361	0.920361	0	1	0	0	0.11	0.94	0	0	1	0
36	7	2019	Butler	Big East Conference	16	0.485	13	31	0	0	1	0	0.167504	1.06219	-0.894685	0.894685	0	1	1	0	3.3	0.925165	0	0	1	0
37	11	2001	CalPoly	Big West Conference	9	0.321	11	27	0	1	0	0	-0.383178	-0.630284	0.247105	0.247105	0	0	0	0		0.800792	1	7	0	0
37	11	2002	CalPoly	Big West Conference	15	0.556	8	26	0	1	0	0	-0.384509	-0.631252	0.246743	0.246743	0	0	0	0	-4.26	0.903364	1	2	0	0
37	11	2003	CalPoly	Big West Conference	16	0.533	9	27	0	1	0	0	-0.383229	-0.629218	0.245989	0.245989	0	0	0	0	0.71	0.903034	1	1	0	0
37	11	2004	CalPoly	Big West Conference	11	0.407	8	26	0	1	0	0	-0.385865	-0.624867	0.239002	0.239002	0	0	0	0	1.88	0.920844	1	1	0	0
37	11	2005	CalPoly	Big West Conference	5	0.185	9	27	0	1	0	0	-0.384065	-0.62421	0.240144	0.240144	0	0	0	0	-3.8	0.665897	1	1	0	0
37	11	2006	CalPoly	Big West Conference	10	0.345	13	27	0	1	0	0	-0.387946	-0.621547	0.233601	0.233601	0	0	0	0	0.71	0.67777	1	2	0	0
37	11	2007	CalPoly	Big West Conference	19	0.633	14	28	0	1	0	0	-0.395069	-0.62727	0.2322	0.2322	0	0	0	0	-6.11	0.674802	1	2	0	0
37	11	2008	CalPoly	Big West Conference	12	0.4	13	29	0	1	0	0	-0.395181	-0.628972	0.233791	0.233791	0	0	0	0	3.36	0.64215	1	1	0	0
37	11	2009	CalPoly	Big West Conference	7	0.25	12	28	0	1	0	0	-0.393943	-0.626601	0.232658	0.232658	0	0	0	0	-5.44	0.518799	1	1	0	0
37	11	2010	CalPoly	Big West Conference	12	0.387	13	29	0	1	0	0	-0.393327	-0.622785	0.229458	0.229458	0	0	0	0	-1	0.71405	1	0	0	0
37	11	2011	CalPoly	Big West Conference	15	0.5	13	29	0	1	0	0	-0.384351	-0.606173	0.221822	0.221822	0	0	0	0	0.78	0.712071	1	1	0	0
37	11	2012	CalPoly	Big West Conference	18	0.545	15	31	0	1	0	0	-0.38381	-0.602729	0.218919	0.218919	0	0	0	0	-2.58	0.739446	1	2	0	0
37	11	2013	CalPoly	Big West Conference	18	0.563	11	29	0	1	0	0	-0.383867	-0.602662	0.218795	0.218795	0	0	0	0	5.9	0.681398	1	2	0	0
37	11	2014	CalPoly	Big West Conference	14	0.412	13	29	1	1	0	0	-0.38288	-0.606647	0.223768	0.223768	0	0	0	0	10.19	0.720317	1	2	0	0
37	11	2015	CalPoly	Big West Conference	13	0.448	12	28	0	1	0	0	-0.383641	-0.610101	0.226459	0.226459	0	0	0	0	6.11	0.795515	1	2	0	0
37	11	2016	CalPoly	Big West Conference	10	0.333	13	29	0	1	0	0	-0.384439	-0.607108	0.222669	0.222669	0	0	0	0	5.29	0.761544	1	2	0	0
37	11	2017	CalPoly	Big West Conference	11	0.355	14	30	0	1	0	0	-0.383734	-0.607538	0.223804	0.223804	0	0	0	0	2.74	0.569921	1	2	0	0
37	11	2018	CalPoly	Big West Conference	9	0.29	14	30	0	1	0	0	-0.383979	-0.607353	0.223374	0.223374	0	0	0	0	0.51	0.603892	1	2	0	0
37	11	2019	CalPoly	Big West Conference	6	0.207	13	29	0	1	0	0	-0.384095	-0.604706	0.220611	0.220611	0	0	0	0	-2.6	0.597955	1	2	0	0
38	38	2011	CalStateBakersfield	Independent	9	0.321	26	28	0	1	0	0	-0.384351	-0.617066	0.232715	0.232715	1	0	0	0	-2.87	0.503289	1	0	0	0
38	38	2012	CalStateBakersfield	Independent	16	0.516	30	30	0	1	0	0	-0.38381	-0.613132	0.229323	0.229323	1	0	0	0	-4.17	0.461253	1	3	0	0
38	38	2013	CalStateBakersfield	Independent	14	0.467	30	30	0	1	0	0	-0.383867	-0.397672	0.0138049	0.0138049	1	0	0	0	-1.59	0.358021	1	4	0	0
38	37	2014	CalStateBakersfield	Western Athletic Conference	13	0.406	14	30	0	1	0	0	-0.38288	-0.572291	0.189411	0.189411	1	0	0	1	-3.13	0.361453	1	1	0	0
38	37	2015	CalStateBakersfield	Western Athletic Conference	14	0.424	17	31	0	1	0	0	-0.383641	-0.572199	0.188557	0.188557	1	0	0	0	-2.96	0.318845	1	3	0	0
38	37	2016	CalStateBakersfield	Western Athletic Conference	24	0.727	15	29	1	1	0	0	-0.384439	-0.570587	0.186148	0.186148	1	0	0	0	-2.99	0.473835	1	3	0	0
38	37	2017	CalStateBakersfield	Western Athletic Conference	25	0.714	15	29	0	1	0	0	-0.383734	-0.572113	0.188379	0.188379	1	0	1	0	-1.22	0.767801	1	3	0	0
38	37	2018	CalStateBakersfield	Western Athletic Conference	12	0.4	15	29	0	1	0	0	-0.383979	-0.572991	0.189012	0.189012	1	0	0	0	4.67	0.799257	1	3	0	0
38	37	2019	CalStateBakersfield	Western Athletic Conference	18	0.529	14	30	0	1	0	0	-0.384095	-0.575236	0.191142	0.191142	1	0	0	0	-2.69	0.760938	1	3	0	0
39	11	2001	CalStateFullerton	Big West Conference	5	0.179	11	27	0	1	0	0	-0.383178	-0.630284	0.247105	0.247105	0	0	0	0		0.23075	1	3	0	0
39	11	2002	CalStateFullerton	Big West Conference	5	0.185	9	27	0	1	0	0	-0.384509	-0.631252	0.246743	0.246743	0	0	1	0	-1.27	0.2435	1	1	0	0
39	11	2003	CalStateFullerton	Big West Conference	10	0.345	10	28	0	1	0	0	-0.383229	-0.629218	0.245989	0.245989	0	0	0	0	-2.61	0.272	1	0	0	0
39	11	2004	CalStateFullerton	Big West Conference	11	0.393	9	27	0	1	0	0	-0.385865	-0.624867	0.239002	0.239002	0	0	0	0	-1.22	0.24525	1	1	0	0
39	11	2005	CalStateFullerton	Big West Conference	21	0.656	9	27	0	1	0	0	-0.384065	-0.62421	0.240144	0.240144	0	0	1	0	-2.42	0.34225	1	1	0	0
39	11	2006	CalStateFullerton	Big West Conference	16	0.552	13	27	0	1	0	0	-0.387946	-0.621547	0.233601	0.233601	0	0	0	0	-6.46	0.259	1	1	0	0
39	11	2007	CalStateFullerton	Big West Conference	20	0.667	14	28	0	1	0	0	-0.395069	-0.62727	0.2322	0.2322	0	0	0	0	-9.95	0.24175	1	2	0	0
39	11	2008	CalStateFullerton	Big West Conference	24	0.727	13	29	1	1	0	0	-0.395181	-0.628972	0.233791	0.233791	0	0	0	0	-3.01	0.2295	1	1	0	0
39	11	2009	CalStateFullerton	Big West Conference	15	0.469	14	30	0	1	0	0	-0.393943	-0.626601	0.232658	0.232658	0	0	1	0	0.94	0.32575	1	1	0	0
39	11	2010	CalStateFullerton	Big West Conference	16	0.516	13	29	0	1	0	0	-0.393327	-0.622785	0.229458	0.229458	0	0	0	0	0.78	0.3485	1	2	0	0
39	11	2011	CalStateFullerton	Big West Conference	11	0.355	14	30	0	1	0	0	-0.384351	-0.606173	0.221822	0.221822	0	0	0	0	-3.29	0.27525	1	1	0	0
39	11	2012	CalStateFullerton	Big West Conference	21	0.677	13	29	0	1	0	0	-0.38381	-0.602729	0.218919	0.218919	0	0	0	0	-8.72	0.3025	1	2	0	0
39	11	2013	CalStateFullerton	Big West Conference	14	0.438	13	31	0	1	0	0	-0.383867	-0.602662	0.218795	0.218795	0	0	0	0	-2.24	0.33675	1	2	0	0
39	11	2014	CalStateFullerton	Big West Conference	11	0.355	14	30	0	1	0	0	-0.38288	-0.606647	0.223768	0.223768	0	0	0	0	-1.5	0.3385	1	0	0	0
39	11	2015	CalStateFullerton	Big West Conference	9	0.29	15	31	0	1	0	0	-0.383641	-0.610101	0.226459	0.226459	0	0	0	0	-2.31	0.2795	1	2	0	0
39	11	2016	CalStateFullerton	Big West Conference	10	0.333	13	29	0	1	0	0	-0.384439	-0.607108	0.222669	0.222669	0	0	0	0	-2.82	0.26925	1	2	0	0
39	11	2017	CalStateFullerton	Big West Conference	17	0.531	13	29	0	1	0	0	-0.383734	-0.607538	0.223804	0.223804	0	0	0	0	-8.14	0.22075	1	2	0	0
39	11	2018	CalStateFullerton	Big West Conference	20	0.625	12	28	1	1	0	0	-0.383979	-0.607353	0.223374	0.223374	0	0	0	0	2.76	0.33925	1	2	0	0
39	11	2019	CalStateFullerton	Big West Conference	16	0.471	14	30	0	1	0	0	-0.384095	-0.604706	0.220611	0.220611	0	0	0	0	7.12	0.26325	1	2	0	0
40	11	2001	LongBeachState	Big West Conference	18	0.581	14	30	0	1	0	0	-0.383178	-0.630284	0.247105	0.247105	0	0	0	0		0.618	1	3	0	0
40	11	2002	LongBeachState	Big West Conference	13	0.433	11	29	0	1	0	0	-0.384509	-0.631252	0.246743	0.246743	0	0	0	0	5.14	0.5145	1	2	0	0
40	11	2003	LongBeachState	Big West Conference	5	0.185	9	27	0	1	0	0	-0.383229	-0.629218	0.245989	0.245989	0	0	0	0	2.57	0.50275	1	1	0	0
40	11	2004	LongBeachState	Big West Conference	6	0.222	9	27	0	1	0	0	-0.385865	-0.624867	0.239002	0.239002	0	0	0	0	-1.35	0.427	1	1	0	0
40	11	2005	LongBeachState	Big West Conference	10	0.333	11	29	0	1	0	0	-0.384065	-0.62421	0.240144	0.240144	0	0	0	0	1.03	0.4135	1	0	0	0
40	11	2006	LongBeachState	Big West Conference	18	0.6	13	27	0	1	0	0	-0.387946	-0.621547	0.233601	0.233601	0	0	0	0	-2.24	0.40825	1	1	0	0
40	11	2007	LongBeachState	Big West Conference	24	0.75	15	29	1	1	0	0	-0.395069	-0.62727	0.2322	0.2322	0	0	0	0	-2.96	0.493	1	0	0	0
40	11	2008	LongBeachState	Big West Conference	6	0.194	14	30	0	1	0	0	-0.395181	-0.628972	0.233791	0.233791	0	0	0	0	-3.44	0.4855	1	0	0	0
40	11	2009	LongBeachState	Big West Conference	15	0.5	13	29	0	1	0	0	-0.393943	-0.626601	0.232658	0.232658	0	0	0	0	4.73	0.61025	1	0	0	0
40	11	2010	LongBeachState	Big West Conference	17	0.515	14	30	0	1	0	0	-0.393327	-0.622785	0.229458	0.229458	0	0	0	0	15.55	0.73325	1	2	0	0
40	11	2011	LongBeachState	Big West Conference	22	0.647	14	30	0	1	0	0	-0.384351	-0.606173	0.221822	0.221822	0	0	1	0	12.23	0.79225	1	2	0	0
40	11	2012	LongBeachState	Big West Conference	25	0.735	14	30	1	1	0	0	-0.38381	-0.602729	0.218919	0.218919	0	0	0	0	14.84	0.90525	1	2	0	0
40	11	2013	LongBeachState	Big West Conference	19	0.576	12	30	0	1	0	0	-0.383867	-0.602662	0.218795	0.218795	0	0	1	0	14.35	0.9175	1	2	0	0
40	11	2014	LongBeachState	Big West Conference	15	0.469	14	30	0	1	0	0	-0.38288	-0.606647	0.223768	0.223768	0	0	0	0	13.73	0.7885	1	2	0	0
40	11	2015	LongBeachState	Big West Conference	16	0.485	16	32	0	1	0	0	-0.383641	-0.610101	0.226459	0.226459	0	0	0	0	15.31	0.8845	1	2	0	0
40	11	2016	LongBeachState	Big West Conference	20	0.571	15	31	0	1	0	0	-0.384439	-0.607108	0.222669	0.222669	0	0	1	0	14.67	0.80375	1	2	0	0
40	11	2017	LongBeachState	Big West Conference	15	0.441	16	32	0	1	0	0	-0.383734	-0.607538	0.223804	0.223804	0	0	0	0	12.57	0.70975	1	2	0	0
40	11	2018	LongBeachState	Big West Conference	15	0.455	16	32	0	1	0	0	-0.383979	-0.607353	0.223374	0.223374	0	0	0	0	8.21	0.677	1	2	0	0
40	11	2019	LongBeachState	Big West Conference	15	0.441	16	32	0	1	0	0	-0.384095	-0.604706	0.220611	0.220611	0	0	0	0	5.59	0.55975	1	2	0	0
41	8	2001	CalStateNorthridge	Big Sky Conference	22	0.688	13	29	1	1	0	0	-0.383178	-0.630284	0.247105	0.247105	0	0	0	0		0.903125	1	2	0	0
41	11	2002	CalStateNorthridge	Big West Conference	12	0.429	9	27	0	1	0	0	-0.384509	-0.631252	0.246743	0.246743	0	0	0	1	7	0.815625	1	1	0	0
41	11	2003	CalStateNorthridge	Big West Conference	14	0.483	10	28	0	1	0	0	-0.383229	-0.629218	0.245989	0.245989	0	0	0	0	-0.95	0.75	1	1	0	0
41	11	2004	CalStateNorthridge	Big West Conference	14	0.467	8	26	0	1	0	0	-0.385865	-0.624867	0.239002	0.239002	0	0	0	0	-1.94	0.734375	1	1	0	0
41	11	2005	CalStateNorthridge	Big West Conference	18	0.581	11	29	0	1	0	0	-0.384065	-0.62421	0.240144	0.240144	0	0	0	0	1.19	0.7675	1	1	0	0
41	11	2006	CalStateNorthridge	Big West Conference	11	0.393	13	27	0	1	0	0	-0.387946	-0.621547	0.233601	0.233601	0	0	0	0	-2.91	0.671875	1	1	0	0
41	11	2007	CalStateNorthridge	Big West Conference	14	0.452	16	30	0	1	0	0	-0.395069	-0.62727	0.2322	0.2322	0	0	0	0	-4.81	0.59	1	2	0	0
41	11	2008	CalStateNorthridge	Big West Conference	20	0.667	13	29	0	1	0	0	-0.395181	-0.628972	0.233791	0.233791	0	0	0	0	-1.94	0.7725	1	1	0	0
41	11	2009	CalStateNorthridge	Big West Conference	17	0.548	12	28	1	1	0	0	-0.393943	-0.626601	0.232658	0.232658	0	0	0	0	5.14	0.68375	1	1	0	0
41	11	2010	CalStateNorthridge	Big West Conference	11	0.344	15	31	0	1	0	0	-0.393327	-0.622785	0.229458	0.229458	0	0	0	0	0.97	0.703125	1	0	0	0
41	11	2011	CalStateNorthridge	Big West Conference	14	0.438	14	30	0	1	0	0	-0.384351	-0.606173	0.221822	0.221822	0	0	0	0	0.95	0.613125	1	2	0	0
41	11	2012	CalStateNorthridge	Big West Conference	7	0.25	12	28	0	1	0	0	-0.38381	-0.602729	0.218919	0.218919	0	0	0	0	-0.25	0.725	1	2	0	0
41	11	2013	CalStateNorthridge	Big West Conference	14	0.452	13	31	0	1	0	0	-0.383867	-0.602662	0.218795	0.218795	0	0	0	0	-0.55	0.679375	1	2	0	0
41	11	2014	CalStateNorthridge	Big West Conference	17	0.486	16	32	0	1	0	0	-0.38288	-0.606647	0.223768	0.223768	0	0	0	0	-6.09	0.539375	1	2	0	0
41	11	2015	CalStateNorthridge	Big West Conference	9	0.273	16	32	0	1	0	0	-0.383641	-0.610101	0.226459	0.226459	0	0	0	0	0.57	0.623125	1	2	0	0
41	11	2016	CalStateNorthridge	Big West Conference	10	0.333	14	30	0	1	0	0	-0.384439	-0.607108	0.222669	0.222669	0	0	0	0	-0.31	0.471667	1	2	0	0
41	11	2017	CalStateNorthridge	Big West Conference	11	0.367	13	29	0	1	0	0	-0.383734	-0.607538	0.223804	0.223804	0	0	0	0	0.49	0.380417	1	2	0	0
41	11	2018	CalStateNorthridge	Big West Conference	6	0.2	14	30	0	1	0	0	-0.383979	-0.607353	0.223374	0.223374	0	0	0	0	-3.5	0.32	1	2	0	0
41	11	2019	CalStateNorthridge	Big West Conference	13	0.382	16	32	0	1	0	0	-0.384095	-0.604706	0.220611	0.220611	0	0	0	0	-4.09	0.431667	1	1	0	0
42	37	2019	CaliforniaBaptist	Western Athletic Conference	16	0.516	14	30	0	0	0	0	-0.384095	-0.575236	0.191142	0.191142	1	0	0	0	-5.65		1	4	0	0
43	5	2001	Campbell	Trans America Athletic Conference	7	0.25	9	27	0	0	0	0	-0.383178	-0.630284	0.247105	0.247105	0	0	0	0		0.714889	1	0	0	0
43	5	2002	Campbell	Atlantic Sun Conference	8	0.296	7	27	0	0	0	0	-0.384509	-0.631252	0.246743	0.246743	0	0	0	0	-1.82	0.785639	1	1	0	0
43	5	2003	Campbell	Atlantic Sun Conference	5	0.185	11	27	0	0	0	0	-0.383229	-0.629218	0.245989	0.245989	0	0	0	0	-9.86	0.820486	1	1	0	0
43	5	2004	Campbell	Atlantic Sun Conference	3	0.111	7	27	0	0	0	0	-0.385865	-0.628051	0.242186	0.242186	0	0	0	0	0.47	0.878564	1	0	0	0
43	5	2005	Campbell	Atlantic Sun Conference	2	0.074	7	27	0	0	0	0	-0.384065	-0.639647	0.255581	0.255581	0	0	0	0	5.75	0.866948	1	0	0	0
43	5	2006	Campbell	Atlantic Sun Conference	10	0.357	7	27	0	0	0	0	-0.387946	-0.6069	0.218955	0.218955	0	0	0	0	-2.1	0.955649	1	0	0	0
43	5	2007	Campbell	Atlantic Sun Conference	14	0.452	11	29	0	0	0	0	-0.395069	-0.609677	0.214608	0.214608	0	0	0	0	-3.6	0.932418	1	2	0	0
43	5	2008	Campbell	Atlantic Sun Conference	10	0.333	13	29	0	0	0	0	-0.395181	-0.61046	0.215279	0.215279	0	0	0	0	-8.83	0.87434	1	1	0	0
43	5	2009	Campbell	Atlantic Sun Conference	14	0.467	9	29	0	0	0	0	-0.393943	-0.604605	0.210661	0.210661	0	0	0	0	-5.18	0.523102	1	2	0	0
43	5	2010	Campbell	Atlantic Sun Conference	19	0.633	9	29	0	0	0	0	-0.393327	-0.608746	0.215419	0.215419	0	0	0	0	-1.95	0.640711	1	2	0	0
43	5	2011	Campbell	Atlantic Sun Conference	12	0.387	10	30	0	0	0	0	-0.384351	-0.597013	0.212662	0.212662	0	0	0	0	-5.61	0.471405	1	1	0	0
43	9	2012	Campbell	Big South Conference	17	0.531	13	31	0	0	0	0	-0.38381	-0.604621	0.220811	0.220811	0	0	0	1	-1.74	0.628756	1	1	0	0
43	9	2013	Campbell	Big South Conference	13	0.394	15	31	0	0	0	0	-0.383867	-0.606458	0.222591	0.222591	0	0	0	0	-0.3	0.557997	1	3	0	0
43	9	2014	Campbell	Big South Conference	12	0.375	15	31	0	0	0	0	-0.38288	-0.601739	0.21886	0.21886	0	0	0	0	-3.55	0.575767	1	4	0	0
43	9	2015	Campbell	Big South Conference	10	0.313	13	31	0	0	0	0	-0.383641	-0.604675	0.221033	0.221033	0	0	0	0	-0.29	0.440388	1	3	0	0
43	9	2016	Campbell	Big South Conference	12	0.4	11	29	0	0	0	0	-0.384439	-0.60188	0.217441	0.217441	0	0	0	0	-9.21	0.489499	1	3	0	0
43	9	2017	Campbell	Big South Conference	19	0.514	12	30	0	0	0	0	-0.383734	-0.601736	0.218002	0.218002	0	0	0	0	-5.63	0.520194	1	3	0	0
43	9	2018	Campbell	Big South Conference	18	0.529	12	30	0	0	0	0	-0.383979	-0.601726	0.217746	0.217746	0	0	0	0	-8.04	0.471082	1	3	0	0
43	9	2019	Campbell	Big South Conference	20	0.606	14	30	0	0	0	0	-0.384095	-0.599921	0.215827	0.215827	0	0	1	0	-2.06	0.709531	1	3	0	0
44	17	2001	Canisius	Metro Atlantic Athletic Conference	20	0.645	9	27	0	0	0	0	-0.383178	-0.630284	0.247105	0.247105	0	0	0	0		1.12477	1	0	0	0
44	17	2002	Canisius	Metro Atlantic Athletic Conference	10	0.333	9	27	0	0	0	0	-0.384509	-0.631252	0.246743	0.246743	0	0	0	0	-1.46	0.699909	1	0	0	0
44	17	2003	Canisius	Metro Atlantic Athletic Conference	10	0.357	9	27	0	0	0	0	-0.383229	-0.629218	0.245989	0.245989	0	0	0	0	-0.42	0.838342	1	0	0	0
44	17	2004	Canisius	Metro Atlantic Athletic Conference	10	0.333	11	29	0	0	0	0	-0.385865	-0.628051	0.242186	0.242186	0	0	0	0	0.71	0.596539	1	1	0	0
44	17	2005	Canisius	Metro Atlantic Athletic Conference	11	0.379	9	27	0	0	0	0	-0.384065	-0.639647	0.255581	0.255581	0	0	0	0	-3.91	0.887523	1	0	0	0
44	17	2006	Canisius	Metro Atlantic Athletic Conference	9	0.31	9	27	0	0	0	0	-0.387946	-0.636194	0.248248	0.248248	0	0	0	0	-3.32	0.504098	1	0	0	0
44	17	2007	Canisius	Metro Atlantic Athletic Conference	12	0.387	11	29	0	0	0	0	-0.395069	-0.641344	0.246275	0.246275	0	0	0	0	-2.32	1.05601	1	0	0	0
44	17	2008	Canisius	Metro Atlantic Athletic Conference	6	0.194	11	29	0	0	0	0	-0.395181	-0.641062	0.245881	0.245881	0	0	0	0	-2.19	0.605191	1	0	0	0
44	17	2009	Canisius	Metro Atlantic Athletic Conference	11	0.355	11	29	0	0	0	0	-0.393943	-0.638222	0.244279	0.244279	0	0	0	0	-0.32	0.669399	1	0	0	0
44	17	2010	Canisius	Metro Atlantic Athletic Conference	15	0.469	12	30	0	0	0	0	-0.393327	-0.634016	0.240689	0.240689	0	0	0	0	-3.67	0.638889	1	0	0	0
44	17	2011	Canisius	Metro Atlantic Athletic Conference	15	0.5	11	29	0	0	0	0	-0.384351	-0.617066	0.232715	0.232715	0	0	0	0	-4.79	0.602004	1	0	0	0
44	17	2012	Canisius	Metro Atlantic Athletic Conference	5	0.167	11	29	0	0	0	0	-0.38381	-0.613132	0.229323	0.229323	0	0	0	0	-7.7	0.545993	1	0	0	0
44	17	2013	Canisius	Metro Atlantic Athletic Conference	20	0.588	12	30	0	0	0	0	-0.383867	-0.61405	0.230183	0.230183	0	0	0	0	3.47	0.719035	1	0	0	0
44	17	2014	Canisius	Metro Atlantic Athletic Conference	21	0.618	11	31	0	0	0	0	-0.38288	-0.609101	0.226222	0.226222	0	0	0	0	1.69	0.770492	1	1	0	0
44	17	2015	Canisius	Metro Atlantic Athletic Conference	18	0.545	9	29	0	0	0	0	-0.383641	-0.612488	0.228847	0.228847	0	0	0	0	0.33	0.734973	1	0	0	0
44	17	2016	Canisius	Metro Atlantic Athletic Conference	14	0.424	11	31	0	0	0	0	-0.384439	-0.609409	0.22497	0.22497	0	0	0	0	-1.54	0.596994	1	0	0	0
44	17	2017	Canisius	Metro Atlantic Athletic Conference	18	0.529	11	31	0	0	0	0	-0.383734	-0.609769	0.226036	0.226036	0	0	0	0	-1.07	0.598816	1	0	0	0
44	17	2018	Canisius	Metro Atlantic Athletic Conference	21	0.636	13	31	0	0	0	0	-0.383979	-0.609518	0.225539	0.225539	0	0	0	0	-2.89	0.582878	1	0	0	0
44	17	2019	Canisius	Metro Atlantic Athletic Conference	15	0.469	12	30	0	0	0	0	-0.384095	-0.60681	0.222716	0.222716	0	0	0	0	3.49	0.541439	1	0	0	0
45	38	2001	Centenary(LA)	Independent	8	0.296	23	27	0	0	0	0	-0.383178	-0.630284	0.247105	0.247105	1	0	0	0		0.487667	1	7	0	0
45	38	2002	Centenary(LA)	Independent	14	0.519	25	27	0	0	0	0	-0.384509	-0.631252	0.246743	0.246743	1	0	0	0	-0.16	0.546667	1	11	0	0
45	38	2003	Centenary(LA)	Independent	14	0.5	20	28	0	0	0	0	-0.383229	-0.629218	0.245989	0.245989	1	0	0	0	2.11	0.444	1	4	0	0
45	19	2004	Centenary(LA)	Mid-Continent Conference	16	0.571	11	27	0	0	0	0	-0.385865	-0.628051	0.242186	0.242186	1	0	0	1	1.01	0.616667	1	2	0	0
45	19	2005	Centenary(LA)	Mid-Continent Conference	3	0.111	11	27	0	0	0	0	-0.384065	-0.639647	0.255581	0.255581	1	0	0	0	3.67	0.326	1	1	0	0
45	19	2006	Centenary(LA)	Mid-Continent Conference	4	0.148	11	27	0	0	0	0	-0.387946	-0.636194	0.248248	0.248248	1	0	0	0	1.75	0.275333	1	1	0	0
45	19	2007	Centenary(LA)	Mid-Continent Conference	10	0.323	16	30	0	0	0	0	-0.395069	-0.641344	0.246275	0.246275	1	0	0	0	-2.24	0.216333	1	0	0	0
45	33	2008	Centenary(LA)	Summit League	10	0.323	12	30	0	0	0	0	-0.395181	-0.641062	0.245881	0.245881	1	0	0	1	1.53	0.29	1	1	0	0
45	33	2009	Centenary(LA)	Summit League	8	0.258	12	30	0	0	0	0	-0.393943	-0.638222	0.244279	0.244279	1	0	0	0	6.48	0.253667	1	0	0	0
45	33	2010	Centenary(LA)	Summit League	8	0.276	11	29	0	0	0	0	-0.393327	-0.634016	0.240689	0.240689	1	0	0	0	1.99	0.293667	1	2	0	0
45	33	2011	Centenary(LA)	Summit League	1	0.033	12	30	0	0	0	0	-0.384351	-0.617066	0.232715	0.232715	1	0	0	0	-1.33	0.177	1	2	0	0
46	31	2011	CentralArkansas	Southland Conference	5	0.172	13	29	0	1	0	0	-0.384351	-0.617066	0.232715	0.232715	1	0	0	0	-0.79	0.245091	1	3	0	0
46	31	2012	CentralArkansas	Southland Conference	8	0.276	13	29	0	1	0	0	-0.38381	-0.613132	0.229323	0.229323	1	0	0	0	0.77	0.259818	1	3	0	0
46	31	2013	CentralArkansas	Southland Conference	13	0.433	11	29	0	1	0	0	-0.383867	-0.61405	0.230183	0.230183	1	0	0	0	-5.32	0.300182	1	2	0	0
46	31	2014	CentralArkansas	Southland Conference	8	0.276	11	29	0	1	0	0	-0.38288	-0.579127	0.196247	0.196247	1	0	0	0	0.51	0.173636	1	2	0	0
46	31	2015	CentralArkansas	Southland Conference	2	0.069	11	29	0	1	0	0	-0.383641	-0.581083	0.197442	0.197442	1	0	0	0	-1.45	0.182545	1	0	0	0
46	31	2016	CentralArkansas	Southland Conference	7	0.25	10	28	0	1	0	0	-0.384439	-0.579148	0.194709	0.194709	1	0	0	0	4.97	0.209273	1	0	0	0
46	31	2017	CentralArkansas	Southland Conference	8	0.25	13	31	0	1	0	0	-0.383734	-0.580417	0.196683	0.196683	1	0	0	0	6.65	0.197455	1	0	0	0
46	31	2018	CentralArkansas	Southland Conference	18	0.514	13	31	0	1	0	0	-0.383979	-0.581046	0.197067	0.197067	1	0	0	0	-2.23	0.257454	1	1	0	0
46	31	2019	CentralArkansas	Southland Conference	14	0.424	13	31	0	1	0	0	-0.384095	-0.579122	0.195028	0.195028	1	0	0	0	7.72	0.165273	1	3	0	0
47	24	2001	CentralConnecticutState	Northeast Conference	14	0.5	7	27	0	1	0	0	-0.383178	-0.630284	0.247105	0.247105	0	0	0	0		0.640543	1	0	0	0
47	24	2002	CentralConnecticutState	Northeast Conference	27	0.844	8	28	1	1	0	0	-0.384509	-0.631252	0.246743	0.246743	0	0	0	0	-4.99	0.972494	1	0	0	0
47	24	2003	CentralConnecticutState	Northeast Conference	15	0.536	9	27	0	1	0	0	-0.383229	-0.629218	0.245989	0.245989	0	0	0	0	-4.92	0.772042	1	0	0	0
47	24	2004	CentralConnecticutState	Northeast Conference	14	0.5	7	25	0	1	0	0	-0.385865	-0.628051	0.242186	0.242186	0	0	0	0	-5.74	0.749812	1	0	0	0
47	24	2005	CentralConnecticutState	Northeast Conference	12	0.429	9	27	0	1	0	0	-0.384065	-0.639647	0.255581	0.255581	0	0	0	0	0	0.62095	1	0	0	0
47	24	2006	CentralConnecticutState	Northeast Conference	18	0.621	9	27	0	1	0	0	-0.387946	-0.636194	0.248248	0.248248	0	0	0	0	-3.2	0.758101	1	0	0	0
47	24	2007	CentralConnecticutState	Northeast Conference	22	0.647	12	30	1	1	0	0	-0.395069	-0.641344	0.246275	0.246275	0	0	0	0	-5.1	0.759231	1	0	0	0
47	24	2008	CentralConnecticutState	Northeast Conference	14	0.467	11	29	0	1	0	0	-0.395181	-0.641062	0.245881	0.245881	0	0	0	0	-3.13	0.624717	1	0	0	0
47	24	2009	CentralConnecticutState	Northeast Conference	13	0.433	11	29	0	1	0	0	-0.393943	-0.638222	0.244279	0.244279	0	0	0	0	-3.03	0.736247	1	0	0	0
47	24	2010	CentralConnecticutState	Northeast Conference	12	0.4	11	29	0	1	0	0	-0.393327	-0.634016	0.240689	0.240689	0	0	0	0	-7.87	0.576488	1	0	0	0
47	24	2011	CentralConnecticutState	Northeast Conference	19	0.613	11	29	0	1	0	0	-0.384351	-0.617066	0.232715	0.232715	0	0	0	0	-5.48	0.706481	1	0	0	0
47	24	2012	CentralConnecticutState	Northeast Conference	13	0.448	10	28	0	1	0	0	-0.38381	-0.613132	0.229323	0.229323	0	0	0	0	-1.81	0.741145	1	0	0	0
47	24	2013	CentralConnecticutState	Northeast Conference	13	0.433	11	29	0	1	0	0	-0.383867	-0.61405	0.230183	0.230183	0	0	0	0	0.28	0.717785	1	0	0	0
47	24	2014	CentralConnecticutState	Northeast Conference	11	0.367	13	29	0	1	0	0	-0.38288	-0.609101	0.226222	0.226222	0	0	0	0	-2.52	0.600226	1	1	0	0
47	24	2015	CentralConnecticutState	Northeast Conference	5	0.161	13	31	0	1	0	0	-0.383641	-0.612488	0.228847	0.228847	0	0	0	0	-3.89	0.436699	1	0	0	0
47	24	2016	CentralConnecticutState	Northeast Conference	4	0.138	11	29	0	1	0	0	-0.384439	-0.609409	0.22497	0.22497	0	0	0	0	-6.75	0.48003	1	0	0	0
47	24	2017	CentralConnecticutState	Northeast Conference	6	0.207	11	29	0	1	0	0	-0.383734	-0.609769	0.226036	0.226036	0	0	0	0	-4.07	0.536549	1	0	0	0
47	24	2018	CentralConnecticutState	Northeast Conference	14	0.438	13	31	0	1	0	0	-0.383979	-0.609518	0.225539	0.225539	0	0	0	0	-3.69	0.538056	1	0	0	0
47	24	2019	CentralConnecticutState	Northeast Conference	11	0.355	13	31	0	1	0	0	-0.384095	-0.60681	0.222716	0.222716	0	0	0	0	2.69	0.378674	1	2	0	0
48	5	2001	CentralFlorida	Trans America Athletic Conference	8	0.258	11	29	0	1	0	0	-0.383178	-0.630284	0.247105	0.247105	0	0	0	0		0.178039	1	2	0	0
48	5	2002	CentralFlorida	Atlantic Sun Conference	17	0.586	7	27	0	1	0	0	-0.384509	-0.631252	0.246743	0.246743	0	0	0	0	-2.67	0.212549	1	1	0	0
48	5	2003	CentralFlorida	Atlantic Sun Conference	21	0.656	13	29	0	1	0	0	-0.383229	-0.629218	0.245989	0.245989	0	0	0	0	-4.35	0.247059	1	1	0	0
48	5	2004	CentralFlorida	Atlantic Sun Conference	25	0.806	7	27	1	1	0	0	-0.385865	-0.628051	0.242186	0.242186	0	0	0	0	-3.79	0.369412	1	1	0	0
48	5	2005	CentralFlorida	Atlantic Sun Conference	24	0.727	9	29	1	1	0	0	-0.384065	-0.639647	0.255581	0.255581	0	0	0	0	-4.62	0.251569	1	3	0	0
48	13	2006	CentralFlorida	Conference USA	14	0.483	13	27	0	1	0	1	-0.387946	-0.39208	0.0041343	0.0041343	0	0	0	1	-7.62	0.302157	0	2	0	0
48	13	2007	CentralFlorida	Conference USA	22	0.71	14	30	0	1	0	1	-0.395069	-0.357517	-0.0375522	0.0375522	0	0	0	0	-10.96	0.530588	0	2	0	0
48	13	2008	CentralFlorida	Conference USA	16	0.516	14	30	0	1	0	1	-0.395181	-0.312376	-0.0828052	0.0828052	0	0	0	0	-0.15	0.4891	0	0	0	0
48	13	2009	CentralFlorida	Conference USA	17	0.548	14	30	0	1	0	1	-0.393943	-0.272165	-0.121778	0.121778	0	0	0	0	-3.01	0.439	0	1	0	0
48	13	2010	CentralFlorida	Conference USA	15	0.469	14	30	0	1	0	1	-0.393327	-0.280238	-0.113089	0.113089	0	0	0	0	-1.43	0.5411	0	1	0	0
48	13	2011	CentralFlorida	Conference USA	21	0.636	13	29	0	1	0	1	-0.384351	-0.273936	-0.110415	0.110415	0	0	0	0	-5.63	0.637	0	1	0	0
48	13	2012	CentralFlorida	Conference USA	22	0.667	14	30	0	1	0	1	-0.38381	-0.285439	-0.0983709	0.0983709	0	0	1	0	-4.44	0.5723	0	2	0	0
48	13	2013	CentralFlorida	Conference USA	20	0.645	15	31	0	1	0	1	-0.383867	-0.283789	-0.100078	0.100078	0	0	0	0	-5	0.4523	0	2	0	0
48	2	2014	CentralFlorida	American Athletic Conference	13	0.419	11	29	0	1	0	1	-0.38288	1.40074	-1.78362	1.78362	0	0	0	1	-8.88	0.5298	0	2	1	0
48	2	2015	CentralFlorida	American Athletic Conference	12	0.4	11	29	0	1	0	1	-0.383641	0.778345	-1.16199	1.16199	0	0	0	0	-9.44	0.4087	0	1	0	0
48	2	2016	CentralFlorida	American Athletic Conference	12	0.4	11	29	0	1	0	1	-0.384439	0.734529	-1.11897	1.11897	0	0	0	0	-5.52	0.4513	0	0	0	0
48	2	2017	CentralFlorida	American Athletic Conference	24	0.667	12	30	0	1	0	1	-0.383734	0.73582	-1.11955	1.11955	0	0	1	0	-6.71	0.462	0	0	0	0
48	2	2018	CentralFlorida	American Athletic Conference	19	0.594	12	30	0	1	0	1	-0.383979	0.713569	-1.09755	1.09755	0	0	0	0	-2.5	0.4635	0	0	0	0
48	2	2019	CentralFlorida	American Athletic Conference	24	0.727	12	30	1	1	0	1	-0.384095	0.709824	-1.09392	1.09392	0	0	0	0	-3.71	0.4724	0	0	0	0
49	18	2001	CentralMichigan	Mid-American Conference	20	0.714	9	27	0	1	0	0	-0.383178	-0.607665	0.224486	0.224486	0	0	0	0		0.750577	1	2	0	0
49	18	2002	CentralMichigan	Mid-American Conference	9	0.321	8	26	0	1	0	0	-0.384509	-0.609671	0.225161	0.225161	0	0	0	0	7.44	0.468269	1	1	0	0
49	18	2003	CentralMichigan	Mid-American Conference	25	0.781	9	27	1	1	0	0	-0.383229	-0.608598	0.225369	0.225369	0	0	0	0	2.86	0.648654	1	1	0	0
49	18	2004	CentralMichigan	Mid-American Conference	6	0.2	11	29	0	1	0	0	-0.385865	-0.608453	0.222588	0.222588	0	0	0	0	2.26	0.511923	1	1	0	0
49	18	2005	CentralMichigan	Mid-American Conference	10	0.357	9	27	0	1	0	0	-0.384065	-0.620647	0.236582	0.236582	0	0	0	0	-0.46	0.435192	1	2	0	0
49	18	2006	CentralMichigan	Mid-American Conference	4	0.143	9	27	0	1	0	0	-0.387946	-0.616665	0.228719	0.228719	0	0	0	0	-1.33	0.3725	1	1	0	0
49	18	2007	CentralMichigan	Mid-American Conference	13	0.419	13	29	0	1	0	0	-0.395069	-0.622578	0.227509	0.227509	0	0	0	0	-1.3	0.403269	1	0	0	0
49	18	2008	CentralMichigan	Mid-American Conference	14	0.452	13	29	0	1	0	0	-0.395181	-0.622928	0.227746	0.227746	0	0	0	0	7.64	0.309808	1	2	0	0
49	18	2009	CentralMichigan	Mid-American Conference	12	0.387	13	29	0	1	0	0	-0.393943	-0.620791	0.226848	0.226848	0	0	0	0	-2.04	0.203846	1	0	0	0
49	18	2010	CentralMichigan	Mid-American Conference	15	0.5	13	29	0	1	0	0	-0.393327	-0.61717	0.223842	0.223842	0	0	0	0	-1.74	0.345385	1	1	0	0
49	18	2011	CentralMichigan	Mid-American Conference	10	0.323	14	30	0	1	0	0	-0.384351	-0.600726	0.216375	0.216375	0	0	0	0	-0.6	0.503585	1	1	0	0
49	18	2012	CentralMichigan	Mid-American Conference	11	0.344	14	30	0	1	0	0	-0.38381	-0.597528	0.213718	0.213718	0	0	0	0	1.09	0.256981	1	1	0	0
49	18	2013	CentralMichigan	Mid-American Conference	11	0.355	14	30	0	1	0	0	-0.383867	-0.598866	0.214999	0.214999	0	0	0	0	1.69	0.336415	1	1	0	0
49	18	2014	CentralMichigan	Mid-American Conference	10	0.323	12	30	0	1	0	0	-0.38288	-0.594377	0.211497	0.211497	0	0	0	0	-7.84	0.319623	1	2	0	0
49	18	2015	CentralMichigan	Mid-American Conference	23	0.719	11	29	0	1	0	0	-0.383641	-0.598163	0.214522	0.214522	0	0	1	0	-12.27	0.511132	1	3	0	0
49	18	2016	CentralMichigan	Mid-American Conference	17	0.515	13	31	0	1	0	0	-0.384439	-0.595606	0.211167	0.211167	0	0	0	0	-2.18	0.471509	1	3	0	0
49	18	2017	CentralMichigan	Mid-American Conference	16	0.5	13	31	0	1	0	0	-0.383734	-0.596381	0.212647	0.212647	0	0	0	0	-5.47	0.545094	1	2	0	0
49	18	2018	CentralMichigan	Mid-American Conference	21	0.583	13	31	0	1	0	0	-0.383979	-0.596531	0.212551	0.212551	0	0	0	0	-9.32	0.402075	1	3	0	0
49	18	2019	CentralMichigan	Mid-American Conference	23	0.657	13	31	0	1	0	0	-0.384095	-0.576815	0.19272	0.19272	0	0	0	0	-10.08	0.400755	1	3	0	0
50	9	2001	CharlestonSouthern	Big South Conference	10	0.345	13	27	0	0	0	0	-0.383178	-0.630284	0.247105	0.247105	0	0	0	0		0.735528	1	3	0	0
50	9	2002	CharlestonSouthern	Big South Conference	12	0.414	14	28	0	0	0	0	-0.384509	-0.631252	0.246743	0.246743	0	0	0	0	7.76	0.531215	1	4	0	0
50	9	2003	CharlestonSouthern	Big South Conference	14	0.5	13	27	0	0	0	0	-0.383229	-0.629218	0.245989	0.245989	0	0	0	0	1.11	0.670829	1	2	0	0
50	9	2004	CharlestonSouthern	Big South Conference	6	0.214	11	27	0	0	0	0	-0.385865	-0.628051	0.242186	0.242186	0	0	0	0	-0.51	0.568672	1	2	0	0
50	9	2005	CharlestonSouthern	Big South Conference	13	0.433	11	27	0	0	0	0	-0.384065	-0.639647	0.255581	0.255581	0	0	0	0	-1.17	0.759364	1	2	0	0
50	9	2006	CharlestonSouthern	Big South Conference	13	0.448	11	27	0	0	0	0	-0.387946	-0.636194	0.248248	0.248248	0	0	0	0	2.05	0.967083	1	4	0	0
50	9	2007	CharlestonSouthern	Big South Conference	8	0.267	15	29	0	0	0	0	-0.395069	-0.62727	0.2322	0.2322	0	0	0	0	-0.53	1.34733	1	4	0	0
50	9	2008	CharlestonSouthern	Big South Conference	10	0.333	15	29	0	0	0	0	-0.395181	-0.627461	0.23228	0.23228	0	0	0	0	-3.55	1.26788	1	4	0	0
50	9	2009	CharlestonSouthern	Big South Conference	9	0.31	11	29	0	0	0	0	-0.393943	-0.626601	0.232658	0.232658	0	0	0	0	1.08	1.22134	1	3	0	0
50	9	2010	CharlestonSouthern	Big South Conference	13	0.433	11	29	0	0	0	0	-0.393327	-0.622785	0.229458	0.229458	0	0	0	0	7.65	0.8479	1	4	0	0
50	9	2011	CharlestonSouthern	Big South Conference	16	0.5	13	31	0	0	0	0	-0.384351	-0.607262	0.222911	0.222911	0	0	0	0	2.44	0.931896	1	4	0	0
50	9	2012	CharlestonSouthern	Big South Conference	19	0.613	11	29	0	0	0	0	-0.38381	-0.604621	0.220811	0.220811	0	0	0	0	4.05	0.964813	1	3	0	0
50	9	2013	CharlestonSouthern	Big South Conference	19	0.594	12	28	0	0	0	0	-0.383867	-0.606458	0.222591	0.222591	0	0	1	0	2.49	1.02043	1	3	0	0
50	9	2014	CharlestonSouthern	Big South Conference	13	0.419	13	29	0	0	0	0	-0.38288	-0.601739	0.21886	0.21886	0	0	0	0	6.9	0.960272	1	4	0	0
50	9	2015	CharlestonSouthern	Big South Conference	19	0.613	11	29	0	0	0	0	-0.383641	-0.604675	0.221033	0.221033	0	0	1	0	4.65	0.977298	1	3	0	0
50	9	2016	CharlestonSouthern	Big South Conference	9	0.3	11	29	0	0	0	0	-0.384439	-0.60188	0.217441	0.217441	0	0	0	0	10.33	0.83882	1	3	0	0
50	9	2017	CharlestonSouthern	Big South Conference	12	0.387	11	29	0	0	0	0	-0.383734	-0.601736	0.218002	0.218002	0	0	0	0	3.84	0.681044	1	3	0	0
50	9	2018	CharlestonSouthern	Big South Conference	15	0.484	11	29	0	0	0	0	-0.383979	-0.601726	0.217746	0.217746	0	0	0	0	-1.08	0.726447	1	3	0	0
50	9	2019	CharlestonSouthern	Big South Conference	18	0.529	13	29	0	0	0	0	-0.384095	-0.599921	0.215827	0.215827	0	0	0	0	4	0.779796	1	4	0	0
51	13	2001	Charlotte	Conference USA	22	0.667	12	28	1	1	0	1	-0.338487	0.224292	-0.562779	0.562779	0	0	0	0		0.789778	0	0	0	0
51	13	2002	Charlotte	Conference USA	18	0.6	11	27	1	1	0	1	-0.341786	0.200397	-0.542183	0.542183	0	0	0	0	6.48	0.831556	0	0	0	0
51	13	2003	Charlotte	Conference USA	13	0.448	12	28	0	1	0	1	-0.342413	0.251549	-0.593962	0.593962	0	0	0	0	4.65	0.713667	0	0	0	0
51	13	2004	Charlotte	Conference USA	21	0.7	11	27	1	1	0	1	-0.346732	0.247743	-0.594475	0.594475	0	0	0	0	2.66	0.820111	0	0	0	0
51	13	2005	Charlotte	Conference USA	21	0.724	11	27	1	1	0	1	-0.34699	0.264528	-0.611518	0.611518	0	0	0	0	-1.74	0.841889	0	0	0	0
51	3	2006	Charlotte	Atlantic 10 Conference	19	0.594	13	29	0	1	0	1	-0.35222	-0.0398584	-0.312361	0.312361	0	0	1	1	0.09	0.737889	0	0	0	0
51	3	2007	Charlotte	Atlantic 10 Conference	14	0.467	13	29	0	1	0	1	-0.360391	-0.0683287	-0.292062	0.292062	0	0	0	0	1.94	0.669555	0	0	0	0
51	3	2008	Charlotte	Atlantic 10 Conference	20	0.588	14	30	0	1	0	1	-0.361644	-0.0601136	-0.301531	0.301531	0	0	1	0	2.45	0.812111	0	0	0	0
51	3	2009	Charlotte	Atlantic 10 Conference	11	0.355	14	30	0	1	0	1	-0.361665	-0.0685931	-0.293072	0.293072	0	0	0	0	1.63	0.687111	0	0	0	0
51	3	2010	Charlotte	Atlantic 10 Conference	19	0.613	14	30	0	1	0	1	-0.361974	-0.0528095	-0.309164	0.309164	0	0	0	0	-0.61	0.684	0	0	0	0
51	3	2011	Charlotte	Atlantic 10 Conference	10	0.333	14	30	0	1	0	1	-0.353818	-0.0428481	-0.31097	0.31097	0	0	0	0	-0.73	0.674333	0	0	0	0
51	3	2012	Charlotte	Atlantic 10 Conference	13	0.433	13	29	0	1	0	1	-0.354506	-0.0647474	-0.289758	0.289758	0	0	0	0	-0.15	0.666778	0	0	0	0
51	3	2013	Charlotte	Atlantic 10 Conference	21	0.636	14	30	0	1	0	1	-0.35539	-0.0545991	-0.300791	0.300791	0	0	1	0	-6.57	0.677	0	0	0	0
51	13	2014	Charlotte	Conference USA	17	0.548	13	29	0	1	0	1	-0.355113	-0.548364	0.193251	0.193251	0	0	0	1	-2.97	0.567889	0	0	0	0
51	13	2015	Charlotte	Conference USA	14	0.438	13	31	0	1	0	1	-0.356723	-0.541886	0.185163	0.185163	0	0	0	0	4.53	0.486222	0	0	0	0
51	13	2016	Charlotte	Conference USA	14	0.424	13	31	0	1	0	1	-0.358316	-0.541378	0.183062	0.183062	0	0	0	0	0.29	0.518556	0	0	0	0
51	13	2017	Charlotte	Conference USA	13	0.433	11	29	0	1	0	1	-0.358456	-0.543781	0.185325	0.185325	0	0	0	0	1.69	0.505667	0	1	0	0
51	13	2018	Charlotte	Conference USA	6	0.207	11	29	0	1	0	1	-0.359434	-0.545509	0.186075	0.186075	0	0	0	0	-3.21	0.445333	0	1	0	0
51	13	2019	Charlotte	Conference USA	8	0.276	11	29	0	1	0	1	-0.360112	-0.544565	0.184452	0.184452	0	0	0	0	-0.19	0.410667	0	0	0	0
52	30	2001	Chattanooga	Southern Conference	17	0.567	11	27	0	1	0	0	-0.383178	-0.541457	0.158278	0.158278	0	0	0	0		0.29325	1	2	0	0
52	30	2002	Chattanooga	Southern Conference	16	0.533	13	29	0	1	0	0	-0.384509	-0.5465	0.161991	0.161991	0	0	0	0	4.69	0.271417	1	2	0	0
52	30	2003	Chattanooga	Southern Conference	21	0.7	11	27	0	1	0	0	-0.383229	-0.548242	0.165013	0.165013	0	0	0	0	1.75	0.366667	1	2	0	0
52	30	2004	Chattanooga	Southern Conference	19	0.633	11	27	0	1	0	0	-0.385865	-0.551088	0.165223	0.165223	0	0	0	0	1.82	0.360083	1	3	0	0
52	30	2005	Chattanooga	Southern Conference	20	0.645	11	27	1	1	0	0	-0.384065	-0.565034	0.180969	0.180969	0	0	0	0	5.69	0.356917	1	3	0	0
52	30	2006	Chattanooga	Southern Conference	19	0.594	15	29	0	1	0	0	-0.387946	-0.582933	0.194987	0.194987	0	0	0	0	-2.42	0.304083	1	4	0	0
52	30	2007	Chattanooga	Southern Conference	15	0.455	13	31	0	1	0	0	-0.395069	-0.590165	0.195096	0.195096	0	0	0	0	-0.85	0.266583	1	3	0	0
52	30	2008	Chattanooga	Southern Conference	18	0.581	10	30	0	1	0	0	-0.395181	-0.584186	0.189005	0.189005	0	0	0	0	5.82	0.35275	1	2	0	0
52	30	2009	Chattanooga	Southern Conference	18	0.514	11	31	1	1	0	0	-0.393943	-0.588107	0.194164	0.194164	0	0	0	0	12.4	0.336667	1	2	0	0
52	30	2010	Chattanooga	Southern Conference	15	0.455	13	31	0	1	0	0	-0.393327	-0.585582	0.192255	0.192255	0	0	0	0	-2.66	0.291	1	2	0	0
52	30	2011	Chattanooga	Southern Conference	16	0.5	13	31	0	1	0	0	-0.384351	-0.57009	0.185739	0.185739	0	0	0	0	1.73	0.282	1	2	0	0
52	30	2012	Chattanooga	Southern Conference	11	0.344	13	31	0	1	0	0	-0.38381	-0.56827	0.18446	0.18446	0	0	0	0	0.78	0.246083	1	3	0	0
52	30	2013	Chattanooga	Southern Conference	13	0.406	13	31	0	1	0	0	-0.383867	-0.570395	0.186528	0.186528	0	0	0	0	-2.92	0.232333	1	2	0	0
52	30	2014	Chattanooga	Southern Conference	18	0.545	15	31	0	1	0	0	-0.38288	-0.603078	0.220198	0.220198	0	0	0	0	-3	0.324583	1	3	0	0
52	30	2015	Chattanooga	Southern Conference	22	0.688	13	31	0	1	0	0	-0.383641	-0.593149	0.209508	0.209508	0	0	0	0	-0.75	0.269417	1	2	0	0
52	30	2016	Chattanooga	Southern Conference	29	0.829	13	31	1	1	0	0	-0.384439	-0.590774	0.206336	0.206336	0	0	0	0	-0.04	0.294083	1	2	0	0
52	30	2017	Chattanooga	Southern Conference	19	0.613	12	30	0	1	0	0	-0.383734	-0.591695	0.207961	0.207961	0	0	0	0	2.21	0.3205	1	2	0	0
52	30	2018	Chattanooga	Southern Conference	10	0.303	13	31	0	1	0	0	-0.383979	-0.591985	0.208006	0.208006	0	0	0	0	-2.1	0.264583	1	2	0	0
52	30	2019	Chattanooga	Southern Conference	12	0.375	13	31	0	1	0	0	-0.384095	-0.576499	0.192405	0.192405	0	0	0	0	-2.06	0.25975	1	3	0	0
53	19	2001	ChicagoState	Mid-Continent Conference	5	0.179	11	27	0	1	0	0	-0.383178	-0.630284	0.247105	0.247105	0	0	0	0		0.3188	1	1	0	0
53	19	2002	ChicagoState	Mid-Continent Conference	2	0.071	13	27	0	1	0	0	-0.384509	-0.631252	0.246743	0.246743	0	0	0	0	-0.16	0.1952	1	3	0	0
53	19	2003	ChicagoState	Mid-Continent Conference	3	0.1	15	29	0	1	0	0	-0.383229	-0.629218	0.245989	0.245989	0	0	0	0	0.27	0.1596	1	0	0	0
53	19	2004	ChicagoState	Mid-Continent Conference	12	0.375	14	30	0	1	0	0	-0.385865	-0.628051	0.242186	0.242186	0	0	0	0	8.85	0.292	1	1	0	0
53	19	2005	ChicagoState	Mid-Continent Conference	9	0.321	10	26	0	1	0	0	-0.384065	-0.639647	0.255581	0.255581	0	0	0	0	7.37	0.2596	1	0	0	0
53	19	2006	ChicagoState	Mid-Continent Conference	11	0.367	11	27	0	1	0	0	-0.387946	-0.636194	0.248248	0.248248	0	0	0	0	11.15	0.3824	1	0	0	0
53	38	2007	ChicagoState	Independent	9	0.31	29	29	0	1	0	0	-0.395069	-0.641344	0.246275	0.246275	0	0	0	1	5.64	0.0881429	1	2	0	0
53	38	2008	ChicagoState	Independent	11	0.393	22	28	0	1	0	0	-0.395181	-0.641062	0.245881	0.245881	0	0	0	0	6.87	0.086	1	3	0	0
53	38	2009	ChicagoState	Independent	19	0.594	20	32	0	1	0	0	-0.393943	-0.638222	0.244279	0.244279	0	0	0	0	-2.74	0.151143	1	2	0	0
53	14	2010	ChicagoState	Great West Conference	9	0.281	19	31	0	1	0	0	-0.393327	-0.634016	0.240689	0.240689	0	0	0	1	-0.1	0.191286	1	4	0	0
53	14	2011	ChicagoState	Great West Conference	6	0.188	19	31	0	1	0	0	-0.384351	-0.617066	0.232715	0.232715	0	0	0	0	4.72	0.168429	1	3	0	0
53	14	2012	ChicagoState	Great West Conference	4	0.133	20	30	0	1	0	0	-0.38381	-0.613132	0.229323	0.229323	0	0	0	0	3.58	0.0612857	1	2	0	0
53	14	2013	ChicagoState	Great West Conference	11	0.333	22	30	0	1	0	0	-0.383867	-0.61405	0.230183	0.230183	0	0	0	0	1.39	0.115857	1	4	0	0
53	37	2014	ChicagoState	Western Athletic Conference	13	0.406	15	31	0	1	0	0	-0.38288	-0.572291	0.189411	0.189411	0	0	0	1	2.79	0.133857	1	2	0	0
53	37	2015	ChicagoState	Western Athletic Conference	8	0.25	17	31	0	1	0	0	-0.383641	-0.572199	0.188557	0.188557	0	0	0	0	6.56	0.0681429	1	3	0	0
53	37	2016	ChicagoState	Western Athletic Conference	4	0.125	17	31	0	1	0	0	-0.384439	-0.570587	0.186148	0.186148	0	0	0	0	4.42	0.155857	1	3	0	0
53	37	2017	ChicagoState	Western Athletic Conference	6	0.188	17	31	0	1	0	0	-0.383734	-0.572113	0.188379	0.188379	0	0	0	0	5.59	0.149429	1	3	0	0
53	37	2018	ChicagoState	Western Athletic Conference	3	0.094	17	31	0	1	0	0	-0.383979	-0.572991	0.189012	0.189012	0	0	0	0	6.32	0.0641429	1	2	0	0
53	37	2019	ChicagoState	Western Athletic Conference	3	0.094	15	31	0	1	0	0	-0.384095	-0.575236	0.191142	0.191142	0	0	0	0	5.2	0.0558571	1	2	0	0
54	13	2001	Cincinnati	Conference USA	25	0.714	13	29	1	1	0	1	2.2983	0.224292	2.07401	2.07401	0	1	0	0		0.979508	0	0	0	0
54	13	2002	Cincinnati	Conference USA	31	0.886	14	30	1	1	0	1	2.62748	0.200397	2.42708	2.42708	0	1	0	0	3.48	0.915149	0	0	0	0
54	13	2003	Cincinnati	Conference USA	17	0.586	11	27	1	1	0	1	2.49429	0.251549	2.24274	2.24274	0	1	0	0	3.65	0.92456	0	0	0	0
54	13	2004	Cincinnati	Conference USA	25	0.781	11	27	1	1	0	1	2.66648	0.247743	2.41874	2.41874	0	1	0	0	-0.28	0.971843	0	0	0	0
54	13	2005	Cincinnati	Conference USA	25	0.758	14	30	1	1	0	1	2.56347	0.264528	2.29894	2.29894	0	1	0	0	0.62	0.857923	0	0	0	0
54	7	2006	Cincinnati	Big East Conference	21	0.618	14	30	0	1	1	0	2.45228	1.65604	0.79624	0.79624	0	1	1	1	2.61	0.705829	0	1	1	0
54	7	2007	Cincinnati	Big East Conference	11	0.367	14	30	0	1	1	0	2.36188	1.66152	0.700356	0.700356	0	1	0	0	-1.24	0.670234	0	0	1	0
54	7	2008	Cincinnati	Big East Conference	13	0.406	12	30	0	1	1	0	2.27099	1.68978	0.581214	0.581214	0	1	0	0	1.57	0.647693	0	0	1	0
54	7	2009	Cincinnati	Big East Conference	18	0.563	13	31	0	1	1	0	2.17219	1.76402	0.408166	0.408166	0	1	0	0	-2.26	0.593352	0	1	1	0
54	7	2010	Cincinnati	Big East Conference	19	0.543	12	30	0	1	1	0	2.09928	1.81242	0.286856	0.286856	0	1	1	0	-1.16	0.612933	0	0	1	0
54	7	2011	Cincinnati	Big East Conference	26	0.743	13	31	1	1	1	0	2.04295	1.90586	0.137094	0.137094	0	1	0	0	-9.35	0.557377	0	0	1	0
54	7	2012	Cincinnati	Big East Conference	26	0.703	13	31	1	1	1	0	1.94588	1.88992	0.0559645	0.0559645	0	1	0	0	-9.17	0.612401	0	0	1	0
54	7	2013	Cincinnati	Big East Conference	22	0.647	13	31	1	1	1	0	1.88007	2.0417	-0.161638	0.161638	0	1	0	0	-5.68	0.702262	0	0	1	0
54	2	2014	Cincinnati	American Athletic Conference	27	0.794	13	31	1	1	0	1	1.97729	1.40074	0.576545	0.576545	0	1	0	1	-4.57	0.650197	0	0	1	0
54	2	2015	Cincinnati	American Athletic Conference	23	0.676	13	31	1	1	0	1	1.9044	0.778345	1.12606	1.12606	0	1	0	0	1.69	0.708409	0	0	0	0
54	2	2016	Cincinnati	American Athletic Conference	22	0.667	13	31	1	1	0	1	1.83601	0.734529	1.10148	1.10148	0	1	0	0	-1.21	0.714557	0	0	0	0
54	2	2017	Cincinnati	American Athletic Conference	30	0.833	13	31	1	1	0	1	1.86595	0.73582	1.13013	1.13013	0	1	0	0	-0.47	0.74871	0	0	0	0
54	2	2018	Cincinnati	American Athletic Conference	31	0.861	13	31	1	1	0	1	2.04598	0.713569	1.33241	1.33241	0	1	0	0	-4.21	0.672744	0	0	0	0
54	2	2019	Cincinnati	American Athletic Conference	28	0.8	13	31	1	1	0	1	2.03814	0.709824	1.32832	1.32832	0	1	0	0	-2.85	0.937063	0	0	0	0
55	30	2001	Citadel	Southern Conference	16	0.571	11	27	0	1	0	0	-0.383178	-0.541457	0.158278	0.158278	0	0	0	0		0.341333	1	4	0	0
55	30	2002	Citadel	Southern Conference	17	0.586	11	27	0	1	0	0	-0.384509	-0.5465	0.161991	0.161991	0	0	0	0	-6.4	0.343167	1	4	0	0
55	30	2003	Citadel	Southern Conference	8	0.286	11	27	0	1	0	0	-0.383229	-0.548242	0.165013	0.165013	0	0	0	0	-3.26	0.306167	1	4	0	0
55	30	2004	Citadel	Southern Conference	6	0.214	11	27	0	1	0	0	-0.385865	-0.551088	0.165223	0.165223	0	0	0	0	-1.75	0.231333	1	4	0	0
55	30	2005	Citadel	Southern Conference	12	0.429	11	27	0	1	0	0	-0.384065	-0.565034	0.180969	0.180969	0	0	0	0	-14.88	0.278333	1	4	0	0
55	30	2006	Citadel	Southern Conference	10	0.323	14	29	0	1	0	0	-0.387946	-0.582933	0.194987	0.194987	0	0	0	0	-13.27	0.197	1	4	0	0
55	30	2007	Citadel	Southern Conference	7	0.233	11	29	0	1	0	0	-0.395069	-0.590165	0.195096	0.195096	0	0	0	0	11.73	0.281333	1	3	0	0
55	30	2008	Citadel	Southern Conference	6	0.2	9	29	0	1	0	0	-0.395181	-0.584186	0.189005	0.189005	0	0	0	0	4.11	0.2155	1	4	0	0
55	30	2009	Citadel	Southern Conference	20	0.606	11	31	0	1	0	0	-0.393943	-0.588107	0.194164	0.194164	0	0	0	0	-4.1	0.3655	1	2	0	0
55	30	2010	Citadel	Southern Conference	16	0.5	12	30	0	1	0	0	-0.393327	-0.585582	0.192255	0.192255	0	0	0	0	2.94	0.352	1	2	0	0
55	30	2011	Citadel	Southern Conference	10	0.313	13	31	0	1	0	0	-0.384351	-0.57009	0.185739	0.185739	0	0	0	0	1.31	0.292333	1	2	0	0
55	30	2012	Citadel	Southern Conference	6	0.2	11	29	0	1	0	0	-0.38381	-0.56827	0.18446	0.18446	0	0	0	0	-1.64	0.306667	1	2	0	0
55	30	2013	Citadel	Southern Conference	8	0.267	11	29	0	1	0	0	-0.383867	-0.570395	0.186528	0.186528	0	0	0	0	-1.23	0.2295	1	2	0	0
55	30	2014	Citadel	Southern Conference	7	0.212	15	31	0	1	0	0	-0.38288	-0.603078	0.220198	0.220198	0	0	0	0	-0.59	0.2075	1	4	0	0
55	30	2015	Citadel	Southern Conference	11	0.367	10	29	0	1	0	0	-0.383641	-0.593149	0.209508	0.209508	0	0	0	0	-2.71	0.2535	1	3	0	0
55	30	2016	Citadel	Southern Conference	10	0.313	13	31	0	1	0	0	-0.384439	-0.590774	0.206336	0.206336	0	0	0	0	-5.45	0.3025	1	3	0	0
55	30	2017	Citadel	Southern Conference	12	0.364	13	31	0	1	0	0	-0.383734	-0.591695	0.207961	0.207961	0	0	0	0	-2.45	0.282	1	3	0	0
55	30	2018	Citadel	Southern Conference	11	0.344	12	30	0	1	0	0	-0.383979	-0.591985	0.208006	0.208006	0	0	0	0	0.98	0.126167	1	3	0	0
55	30	2019	Citadel	Southern Conference	12	0.4	11	29	0	1	0	0	-0.384095	-0.576499	0.192405	0.192405	0	0	0	0	0.62	0.178667	1	3	0	0
56	4	2001	Clemson	Atlantic Coast Conference	12	0.387	13	29	0	1	1	0	0.376573	3.0984	-2.72183	2.72183	0	1	0	0		0.925667	0	0	1	0
56	4	2002	Clemson	Atlantic Coast Conference	13	0.433	13	29	0	1	1	0	0.341786	3.1095	-2.76771	2.76771	0	1	0	0	-9.3	0.906222	0	0	1	0
56	4	2003	Clemson	Atlantic Coast Conference	15	0.536	11	27	0	1	1	0	0.31064	3.11617	-2.80553	2.80553	0	1	0	0	-12.32	0.788222	0	0	1	0
56	4	2004	Clemson	Atlantic Coast Conference	10	0.357	11	27	0	1	1	0	0.27939	3.16883	-2.88944	2.88944	0	1	0	0	-1.35	0.853445	0	0	1	0
56	4	2005	Clemson	Atlantic Coast Conference	16	0.5	13	29	0	1	1	0	0.246225	2.64425	-2.39803	2.39803	0	1	1	0	-3.17	0.773333	0	0	1	0
56	4	2006	Clemson	Atlantic Coast Conference	19	0.594	13	29	0	1	1	0	0.219397	2.45185	-2.23245	2.23245	0	1	1	0	-4.81	0.787333	0	1	1	0
56	4	2007	Clemson	Atlantic Coast Conference	25	0.694	14	30	0	1	1	0	0.194467	2.39631	-2.20184	2.20184	0	1	1	0	-3.81	0.814333	0	0	1	0
56	4	2008	Clemson	Atlantic Coast Conference	24	0.706	14	30	1	1	1	0	0.242016	2.39872	-2.1567	2.1567	0	1	0	0	0.31	0.956556	0	1	1	0
56	4	2009	Clemson	Atlantic Coast Conference	23	0.719	14	30	1	1	1	0	0.251625	2.43622	-2.18459	2.18459	0	1	0	0	-4.45	0.941778	0	0	1	0
56	4	2010	Clemson	Atlantic Coast Conference	21	0.656	14	30	1	1	1	0	0.233743	2.39837	-2.16462	2.16462	0	1	0	0	-2.85	1.05167	0	0	1	0
56	4	2011	Clemson	Atlantic Coast Conference	22	0.647	14	30	1	1	1	0	0.226292	2.40983	-2.18354	2.18354	0	1	0	0	-2.81	0.921	0	0	1	0
56	4	2012	Clemson	Atlantic Coast Conference	16	0.516	14	30	0	1	1	0	0.202276	2.37707	-2.17479	2.17479	0	1	0	0	-5.99	0.869778	0	0	1	0
56	4	2013	Clemson	Atlantic Coast Conference	13	0.419	12	30	0	1	1	0	0.185676	2.37349	-2.18781	2.18781	0	1	0	0	-7.53	0.860333	0	0	1	0
56	4	2014	Clemson	Atlantic Coast Conference	23	0.639	12	30	0	1	1	0	0.172454	2.60812	-2.43567	2.43567	0	1	1	0	-6.67	0.831778	0	0	1	0
56	4	2015	Clemson	Atlantic Coast Conference	16	0.516	12	30	0	1	1	0	0.154722	2.77396	-2.61923	2.61923	0	1	0	0	-3.83	0.848333	0	0	1	0
56	4	2016	Clemson	Atlantic Coast Conference	17	0.548	12	30	0	1	1	0	0.13802	2.76135	-2.62333	2.62333	0	1	0	0	-7.97	0.967	0	0	1	0
56	4	2017	Clemson	Atlantic Coast Conference	17	0.515	12	30	0	1	1	0	0.121814	2.76559	-2.64377	2.64377	0	1	1	0	2.12	0.806778	0	0	1	0
56	4	2018	Clemson	Atlantic Coast Conference	25	0.714	12	30	1	1	1	0	0.180556	2.75291	-2.57235	2.57235	0	1	0	0	-1.91	0.860333	0	0	1	0
56	4	2019	Clemson	Atlantic Coast Conference	20	0.588	13	31	0	1	1	0	0.167504	2.78676	-2.61925	2.61925	0	1	1	0	0.82	0.779444	0	0	1	0
57	21	2001	ClevelandState	Midwestern Collegiate Conference	19	0.594	16	30	0	1	0	0	-0.383178	-0.57515	0.191971	0.191971	0	0	0	0		0.247098	1	2	0	0
57	15	2002	ClevelandState	Horizon League	12	0.429	11	27	0	1	0	0	-0.384509	-0.584492	0.199983	0.199983	0	0	0	1	-5.91	0.224908	1	0	0	0
57	15	2003	ClevelandState	Horizon League	8	0.267	13	29	0	1	0	0	-0.383229	-0.584541	0.201312	0.201312	0	0	0	0	-0.56	0.133946	1	0	0	0
57	15	2004	ClevelandState	Horizon League	4	0.138	12	28	0	1	0	0	-0.385865	-0.585589	0.199724	0.199724	0	0	0	0	0.23	0.182733	1	2	0	0
57	15	2005	ClevelandState	Horizon League	9	0.346	9	25	0	1	0	0	-0.384065	-0.598481	0.214416	0.214416	0	0	0	0	3.54	0.177664	1	2	0	0
57	15	2006	ClevelandState	Horizon League	10	0.357	11	27	0	1	0	0	-0.387946	-0.597136	0.20919	0.20919	0	0	0	0	-1.34	0.147833	1	2	0	0
57	15	2007	ClevelandState	Horizon League	10	0.323	14	30	0	1	0	0	-0.395069	-0.588175	0.193106	0.193106	0	0	0	0	3.25	0.192432	1	3	0	0
57	15	2008	ClevelandState	Horizon League	21	0.618	13	31	0	1	0	0	-0.395181	-0.554017	0.158836	0.158836	0	0	1	0	3.54	0.242983	1	2	0	0
57	15	2009	ClevelandState	Horizon League	26	0.703	13	31	1	1	0	0	-0.393943	-0.544093	0.15015	0.15015	0	0	0	0	7.07	0.175974	1	3	0	0
57	15	2010	ClevelandState	Horizon League	16	0.485	13	31	0	1	0	0	-0.393327	-0.50514	0.111813	0.111813	0	0	0	0	7.65	0.167377	1	2	0	0
57	15	2011	ClevelandState	Horizon League	27	0.75	13	31	0	1	0	0	-0.384351	-0.492068	0.107718	0.107718	0	0	1	0	2.34	0.228655	1	2	0	0
57	15	2012	ClevelandState	Horizon League	22	0.667	13	31	0	1	0	0	-0.38381	-0.493758	0.109949	0.109949	0	0	1	0	4.66	0.23953	1	1	0	0
57	15	2013	ClevelandState	Horizon League	14	0.438	15	31	0	1	0	0	-0.383867	-0.583681	0.199814	0.199814	0	0	0	0	2.53	0.159221	1	3	0	0
57	15	2014	ClevelandState	Horizon League	21	0.636	15	31	0	1	0	0	-0.38288	-0.609101	0.226222	0.226222	0	0	0	0	1.7	0.164291	1	2	0	0
57	15	2015	ClevelandState	Horizon League	19	0.559	14	30	0	1	0	0	-0.383641	-0.612488	0.228847	0.228847	0	0	0	0	1.57	0.146657	1	2	0	0
57	15	2016	ClevelandState	Horizon League	9	0.281	13	31	0	1	0	0	-0.384439	-0.609409	0.22497	0.22497	0	0	0	0	3.12	0.140411	1	2	0	0
57	15	2017	ClevelandState	Horizon League	9	0.29	12	30	0	1	0	0	-0.383734	-0.609769	0.226036	0.226036	0	0	0	0	4.85	0.102792	1	1	0	0
57	15	2018	ClevelandState	Horizon League	12	0.343	13	31	0	1	0	0	-0.383979	-0.609518	0.225539	0.225539	0	0	0	0	-1.36	0.0994122	1	1	0	0
57	15	2019	ClevelandState	Horizon League	10	0.323	13	31	0	1	0	0	-0.384095	-0.60681	0.222716	0.222716	0	0	0	0	0.24	0.0819251	1	2	0	0
58	9	2001	CoastalCarolina	Big South Conference	8	0.286	13	27	0	1	0	0	-0.383178	-0.630284	0.247105	0.247105	0	0	0	0		1.0539	1	0	0	0
58	9	2002	CoastalCarolina	Big South Conference	8	0.286	13	27	0	1	0	0	-0.384509	-0.631252	0.246743	0.246743	0	0	0	0	1.55	0.700674	1	2	0	0
58	9	2003	CoastalCarolina	Big South Conference	13	0.464	13	27	0	1	0	0	-0.383229	-0.629218	0.245989	0.245989	0	0	0	0	0.46	0.765159	1	2	0	0
58	9	2004	CoastalCarolina	Big South Conference	14	0.483	11	27	0	1	0	0	-0.385865	-0.628051	0.242186	0.242186	0	0	0	0	0.53	0.843118	1	2	0	0
58	9	2005	CoastalCarolina	Big South Conference	10	0.345	12	28	0	1	0	0	-0.384065	-0.639647	0.255581	0.255581	0	0	0	0	1.17	0.772859	1	3	0	1
58	9	2006	CoastalCarolina	Big South Conference	20	0.667	11	27	0	1	0	0	-0.387946	-0.636194	0.248248	0.248248	0	0	0	0	1.56	0.880655	1	4	0	0
58	9	2007	CoastalCarolina	Big South Conference	15	0.5	15	29	0	1	0	0	-0.395069	-0.62727	0.2322	0.2322	0	0	0	0	-5.68	0.964389	1	4	0	0
58	9	2008	CoastalCarolina	Big South Conference	13	0.464	13	27	0	1	0	0	-0.395181	-0.627461	0.23228	0.23228	0	0	0	0	-2.71	0.952839	1	3	0	0
58	9	2009	CoastalCarolina	Big South Conference	11	0.355	12	30	0	1	0	0	-0.393943	-0.626601	0.232658	0.232658	0	0	0	0	-1.58	0.943215	1	4	0	0
58	9	2010	CoastalCarolina	Big South Conference	28	0.8	13	31	0	1	0	0	-0.393327	-0.622785	0.229458	0.229458	0	0	1	0	-8.03	1.00674	1	4	0	0
58	9	2011	CoastalCarolina	Big South Conference	28	0.824	12	30	0	1	0	0	-0.384351	-0.607262	0.222911	0.222911	0	0	1	0	-4.21	0.983638	1	4	0	0
58	9	2012	CoastalCarolina	Big South Conference	19	0.613	11	29	0	1	0	0	-0.38381	-0.604621	0.220811	0.220811	0	0	0	0	-0.77	0.283611	1	4	0	0
58	9	2013	CoastalCarolina	Big South Conference	14	0.483	12	28	0	1	0	0	-0.383867	-0.606458	0.222591	0.222591	0	0	0	0	1.87	0.673611	1	3	0	0
58	9	2014	CoastalCarolina	Big South Conference	21	0.618	14	30	1	1	0	0	-0.38288	-0.601739	0.21886	0.21886	0	0	0	0	-4.94	0.648056	1	3	0	0
58	9	2015	CoastalCarolina	Big South Conference	24	0.706	12	30	1	1	0	0	-0.383641	-0.604675	0.221033	0.221033	0	0	0	0	-1.05	0.654444	1	4	0	0
58	9	2016	CoastalCarolina	Big South Conference	21	0.636	10	28	0	1	0	0	-0.384439	-0.60188	0.217441	0.217441	0	0	0	0	2.69	0.49	1	3	0	0
58	34	2017	CoastalCarolina	Sun Belt Conference	20	0.513	13	31	0	1	0	0	-0.383734	-0.609769	0.226036	0.226036	0	0	0	1	1.16	0.433889	1	2	0	0
58	34	2018	CoastalCarolina	Sun Belt Conference	14	0.438	13	31	0	1	0	0	-0.383979	-0.609518	0.225539	0.225539	0	0	0	0	0.76	0.375833	1	3	0	0
58	34	2019	CoastalCarolina	Sun Belt Conference	17	0.5	12	30	0	1	0	0	-0.384095	-0.60681	0.222716	0.222716	0	0	0	0	-0.54	0.333056	1	2	0	0
59	28	2001	Colgate	Patriot League	13	0.464	15	27	0	0	0	0	-0.383178	-0.583026	0.199848	0.199848	0	0	0	0		0.363429	1	3	0	0
59	28	2002	Colgate	Patriot League	17	0.607	13	27	0	0	0	0	-0.384509	-0.591799	0.207289	0.207289	0	0	0	0	-6.21	0.436571	1	2	0	0
59	28	2003	Colgate	Patriot League	14	0.5	13	27	0	0	0	0	-0.383229	-0.591522	0.208293	0.208293	0	0	0	0	-6.33	0.305143	1	2	0	0
59	28	2004	Colgate	Patriot League	15	0.517	13	27	0	0	0	0	-0.385865	-0.592223	0.206359	0.206359	0	0	0	0	-5.09	0.230857	1	2	0	0
59	28	2005	Colgate	Patriot League	12	0.429	13	27	0	0	0	0	-0.384065	-0.604913	0.220848	0.220848	0	0	0	0	-0.82	0.218857	1	2	0	0
59	28	2006	Colgate	Patriot League	10	0.345	14	28	0	0	0	0	-0.387946	-0.603239	0.215293	0.215293	0	0	0	0	-5.38	0.298286	1	1	0	0
59	28	2007	Colgate	Patriot League	10	0.345	14	28	0	0	0	0	-0.395069	-0.609677	0.214608	0.214608	0	0	0	0	-4.53	0.300571	1	1	0	0
59	28	2008	Colgate	Patriot League	18	0.563	15	29	0	0	0	0	-0.395181	-0.61046	0.215279	0.215279	0	0	0	0	-6.27	0.321143	1	0	0	0
59	28	2009	Colgate	Patriot League	10	0.333	14	28	0	0	0	0	-0.393943	-0.608807	0.214863	0.214863	0	0	0	0	-7.13	0.232	1	0	0	0
59	28	2010	Colgate	Patriot League	10	0.345	14	28	0	0	0	0	-0.393327	-0.605588	0.21226	0.21226	0	0	0	0	-7.17	0.290286	1	0	0	0
59	28	2011	Colgate	Patriot League	7	0.233	15	29	0	0	0	0	-0.384351	-0.589493	0.205142	0.205142	0	0	0	0	-4.71	0.358857	1	0	0	0
59	28	2012	Colgate	Patriot League	8	0.267	15	29	0	0	0	0	-0.38381	-0.5868	0.20299	0.20299	0	0	0	0	-5.74	0.311429	1	0	0	0
59	28	2013	Colgate	Patriot League	11	0.344	17	31	0	0	0	0	-0.383867	-0.588426	0.204559	0.204559	0	0	0	0	-2.14	0.283429	1	0	0	0
59	28	2014	Colgate	Patriot League	13	0.419	11	29	0	0	0	0	-0.38288	-0.589224	0.206344	0.206344	0	0	0	0	-2.64	0.398286	1	1	0	0
59	28	2015	Colgate	Patriot League	16	0.485	13	31	0	0	0	0	-0.383641	-0.593149	0.209508	0.209508	0	0	0	0	3.71	0.501143	1	1	0	0
59	28	2016	Colgate	Patriot League	13	0.433	11	29	0	0	0	0	-0.384439	-0.590774	0.206336	0.206336	0	0	0	0	1.23	0.452	1	1	0	0
59	28	2017	Colgate	Patriot League	10	0.313	13	31	0	0	0	0	-0.383734	-0.591695	0.207961	0.207961	0	0	0	0	-1.04	0.449714	1	1	0	0
59	28	2018	Colgate	Patriot League	19	0.576	11	29	0	0	0	0	-0.383979	-0.591985	0.208006	0.208006	0	0	0	0	-2.44	0.373143	1	1	0	0
59	28	2019	Colgate	Patriot League	24	0.686	13	31	1	0	0	0	-0.384095	-0.58976	0.205666	0.205666	0	0	0	0	0.84	0.355429	1	1	0	0
60	30	2001	CollegeofCharleston	Southern Conference	22	0.759	12	28	0	0	0	0	0.0637342	-0.541457	0.605191	0.605191	0	1	0	0		1.15767	1	2	0	0
60	30	2002	CollegeofCharleston	Southern Conference	21	0.7	11	27	0	0	0	0	0.0427232	-0.5465	0.589224	0.589224	0	1	0	0	-6.6	1.27267	1	2	0	0
60	30	2003	CollegeofCharleston	Southern Conference	25	0.758	13	29	0	0	0	0	0.024929	-0.548242	0.573171	0.573171	0	1	1	0	-0.13	1.12067	1	2	0	0
60	30	2004	CollegeofCharleston	Southern Conference	20	0.69	11	27	0	0	0	0	0.0054618	-0.551088	0.556549	0.556549	0	1	0	0	1.4	1.149	1	1	0	0
60	30	2005	CollegeofCharleston	Southern Conference	18	0.643	11	27	0	0	0	0	-0.0133064	-0.565034	0.551728	0.551728	0	1	0	0	-7.09	1.05933	1	0	0	0
60	30	2006	CollegeofCharleston	Southern Conference	17	0.607	12	27	0	0	0	0	-0.0306849	-0.582933	0.552248	0.552248	0	1	0	0	-7.95	0.908	1	2	0	0
60	30	2007	CollegeofCharleston	Southern Conference	22	0.667	12	30	0	0	0	0	-0.0482833	-0.590165	0.541882	0.541882	0	1	0	0	-1.77	1.09667	1	0	0	0
60	30	2008	CollegeofCharleston	Southern Conference	16	0.485	10	30	0	0	0	0	-0.059814	-0.584186	0.524372	0.524372	0	1	0	0	3.37	1.05067	1	0	0	0
60	30	2009	CollegeofCharleston	Southern Conference	27	0.75	10	30	0	0	0	0	-0.0711592	-0.588107	0.516948	0.516948	0	1	0	0	-5.89	0.736863	1	0	0	0
60	30	2010	CollegeofCharleston	Southern Conference	22	0.647	12	30	0	0	0	0	-0.0797919	-0.585582	0.505791	0.505791	0	0	0	0	2.6	0.767451	1	0	0	0
60	30	2011	CollegeofCharleston	Southern Conference	26	0.703	13	31	0	0	0	0	-0.0790295	-0.57009	0.49106	0.49106	0	0	1	0	4.59	0.852941	1	0	0	0
60	30	2012	CollegeofCharleston	Southern Conference	19	0.613	12	30	0	0	0	0	-0.0907667	-0.56827	0.477503	0.477503	0	0	0	0	4.05	0.847255	1	0	0	0
60	30	2013	CollegeofCharleston	Southern Conference	24	0.686	13	31	0	0	0	0	-0.0990956	-0.570395	0.471299	0.471299	0	0	0	0	-0.38	0.759412	1	1	0	0
60	12	2014	CollegeofCharleston	Colonial Athletic Association	14	0.438	15	31	0	0	0	0	-0.105213	-0.560021	0.454808	0.454808	0	0	0	1	-3.27	0.606863	1	1	0	0
60	12	2015	CollegeofCharleston	Colonial Athletic Association	9	0.273	13	31	0	0	0	0	-0.11446	-0.569513	0.455053	0.455053	0	0	0	0	1.3	0.536079	1	0	0	0
60	12	2016	CollegeofCharleston	Colonial Athletic Association	17	0.548	11	29	0	0	0	0	-0.123209	-0.567999	0.44479	0.44479	0	0	0	0	-2.63	0.596471	1	1	0	0
60	12	2017	CollegeofCharleston	Colonial Athletic Association	25	0.714	13	31	0	0	0	0	-0.13096	-0.569603	0.438643	0.438643	0	0	1	0	-0.04	0.709804	1	1	0	0
60	12	2018	CollegeofCharleston	Colonial Athletic Association	26	0.765	12	30	1	0	0	0	-0.138529	-0.570556	0.432027	0.432027	0	0	0	0	-7.64	0.755882	1	2	0	0
60	12	2019	CollegeofCharleston	Colonial Athletic Association	24	0.727	13	31	0	0	0	0	-0.144269	-0.568922	0.424653	0.424653	0	0	0	0	0.03	0.823922	1	1	0	0
61	6	2001	Colorado	Big 12 Conference	15	0.5	13	29	0	1	1	0	-0.338487	1.39742	-1.73591	1.73591	0	0	0	0		0.472704	0	1	1	0
61	6	2002	Colorado	Big 12 Conference	15	0.517	11	27	0	1	1	0	-0.341786	1.45831	-1.80009	1.80009	0	0	0	0	-8.44	0.452458	0	1	1	0
61	6	2003	Colorado	Big 12 Conference	20	0.625	13	29	1	1	1	0	-0.342413	1.55156	-1.89397	1.89397	0	0	0	0	0.22	0.619848	0	0	1	0
61	6	2004	Colorado	Big 12 Conference	18	0.621	11	27	0	1	1	0	-0.346732	1.56674	-1.91347	1.91347	0	0	1	0	-0.15	0.505513	0	1	1	0
61	6	2005	Colorado	Big 12 Conference	14	0.467	12	28	0	1	1	0	-0.34699	1.60388	-1.95087	1.95087	0	0	0	0	-0.27	0.380423	0	1	1	0
61	6	2006	Colorado	Big 12 Conference	20	0.667	11	27	0	1	1	0	-0.35222	1.57304	-1.92526	1.92526	0	0	1	0	-5.98	0.453543	0	0	1	0
61	6	2007	Colorado	Big 12 Conference	7	0.259	10	26	0	1	1	0	-0.360391	1.61285	-1.97324	1.97324	0	0	0	0	-3.71	0.300434	0	0	1	0
61	6	2008	Colorado	Big 12 Conference	12	0.375	14	30	0	1	1	0	-0.361644	1.63027	-1.99192	1.99192	0	0	0	0	-2.23	0.466468	0	1	1	0
61	6	2009	Colorado	Big 12 Conference	9	0.29	14	30	0	1	1	0	-0.361665	1.64963	-2.0113	2.0113	0	0	0	0	-8.22	0.419107	0	1	1	0
61	6	2010	Colorado	Big 12 Conference	15	0.484	14	30	0	1	1	0	-0.361974	1.69081	-2.05279	2.05279	0	0	0	0	-3.9	0.566432	0	2	1	1
61	6	2011	Colorado	Big 12 Conference	24	0.632	15	31	0	1	1	0	-0.353818	1.73787	-2.09169	2.09169	0	0	1	0	-7.18	0.633948	0	1	1	0
61	26	2012	Colorado	Pacific-12 Conference	24	0.667	12	30	1	1	1	0	-0.354506	1.23404	-1.58855	1.58855	0	0	0	1	0.06	0.705351	0	2	1	0
61	26	2013	Colorado	Pacific-12 Conference	21	0.636	12	30	1	1	1	0	-0.35539	1.20808	-1.56347	1.56347	0	0	0	0	3.8	0.939262	0	0	1	0
61	26	2014	Colorado	Pacific-12 Conference	23	0.657	13	31	1	1	1	0	-0.355113	1.20933	-1.56444	1.56444	0	0	0	0	1.71	0.870842	0	0	1	0
61	26	2015	Colorado	Pacific-12 Conference	16	0.471	12	30	0	1	1	0	-0.356723	1.20679	-1.56352	1.56352	0	0	0	0	-0.94	0.825651	0	0	1	0
61	26	2016	Colorado	Pacific-12 Conference	22	0.647	13	31	1	1	1	0	-0.358316	1.22298	-1.58129	1.58129	0	0	0	0	-2.15	0.771873	0	1	1	0
61	26	2017	Colorado	Pacific-12 Conference	19	0.559	13	31	0	1	1	0	-0.358456	1.26301	-1.62147	1.62147	0	0	1	0	-0.92	0.702368	0	1	1	0
61	26	2018	Colorado	Pacific-12 Conference	17	0.531	12	30	0	1	1	0	-0.359434	1.22982	-1.58925	1.58925	0	0	0	0	-0.09	0.673174	0	0	1	0
61	26	2019	Colorado	Pacific-12 Conference	23	0.639	12	30	0	1	1	0	-0.360112	1.18185	-1.54197	1.54197	0	0	1	0	-4.96	0.620752	0	0	1	0
62	23	2001	ColoradoState	Mountain West Conference	15	0.536	13	27	0	1	0	1	-0.383178	0.79401	-1.17719	1.17719	0	0	0	0		0.45546	0	2	0	0
62	23	2002	ColoradoState	Mountain West Conference	12	0.4	15	29	0	1	0	1	-0.384509	0.727693	-1.1122	1.1122	0	0	0	0	-0.49	0.372556	0	3	0	0
62	23	2003	ColoradoState	Mountain West Conference	19	0.576	15	29	1	1	0	1	-0.383229	0.669195	-1.05242	1.05242	0	0	0	0	-3.45	0.447913	0	2	0	0
62	23	2004	ColoradoState	Mountain West Conference	13	0.448	13	27	0	1	0	1	-0.385865	0.606022	-0.991887	0.991887	0	0	0	0	1.09	0.55769	0	1	0	0
62	23	2005	ColoradoState	Mountain West Conference	11	0.393	13	27	0	1	0	1	-0.384065	0.587606	-0.971671	0.971671	0	0	0	0	-2.62	0.39474	0	2	0	0
62	23	2006	ColoradoState	Mountain West Conference	16	0.516	13	29	0	1	0	1	-0.387946	0.457437	-0.845382	0.845382	0	0	0	0	-0.14	0.492053	0	2	0	0
62	23	2007	ColoradoState	Mountain West Conference	17	0.567	12	28	0	1	0	1	-0.395069	0.437667	-0.832736	0.832736	0	0	0	0	-4.48	0.528416	0	2	0	0
62	23	2008	ColoradoState	Mountain West Conference	7	0.219	14	30	0	1	0	1	-0.395181	0.401666	-0.796847	0.796847	0	0	0	0	0.88	0.383419	0	2	0	0
62	23	2009	ColoradoState	Mountain West Conference	9	0.29	14	30	0	1	0	1	-0.393943	0.366981	-0.760924	0.760924	0	0	0	0	0.65	0.372441	0	1	0	0
62	23	2010	ColoradoState	Mountain West Conference	16	0.5	14	30	0	1	0	1	-0.393327	0.413279	-0.806606	0.806606	0	0	0	0	-2.08	0.387879	0	1	0	0
62	23	2011	ColoradoState	Mountain West Conference	19	0.594	14	30	0	1	0	1	-0.384351	0.496745	-0.881096	0.881096	0	0	1	0	0.51	0.557919	0	1	0	0
62	23	2012	ColoradoState	Mountain West Conference	20	0.625	15	29	1	1	0	1	-0.38381	0.197324	-0.581134	0.581134	0	0	0	0	0.85	0.479474	0	1	0	0
62	23	2013	ColoradoState	Mountain West Conference	26	0.743	15	31	1	1	0	1	-0.383867	0.112271	-0.496138	0.496138	0	0	0	0	-0.49	0.62207	0	2	0	0
62	23	2014	ColoradoState	Mountain West Conference	16	0.5	13	31	0	1	0	1	-0.38288	0.0273832	-0.410263	0.410263	0	0	0	0	-7.23	0.478673	0	2	0	0
62	23	2015	ColoradoState	Mountain West Conference	27	0.794	13	31	0	1	0	1	-0.383641	0.0067451	-0.390387	0.390387	0	0	1	0	-1.63	0.55506	0	1	0	0
62	23	2016	ColoradoState	Mountain West Conference	18	0.529	13	31	0	1	0	1	-0.384439	-0.0127308	-0.371708	0.371708	0	0	0	0	-2.91	0.440595	0	2	0	0
62	23	2017	ColoradoState	Mountain West Conference	24	0.667	13	31	0	1	0	1	-0.383734	-0.0310016	-0.352732	0.352732	0	0	1	0	-1.29	0.448942	0	2	0	0
62	23	2018	ColoradoState	Mountain West Conference	11	0.344	13	31	0	1	0	1	-0.383979	-0.0445678	-0.339411	0.339411	0	0	0	0	1.14	0.381933	0	1	0	0
62	23	2019	ColoradoState	Mountain West Conference	12	0.375	13	31	0	1	0	1	-0.384095	-0.045368	-0.338727	0.338727	0	0	0	0	-1.91	0.32693	0	1	0	0
63	16	2001	Columbia	Ivy Group	12	0.444	13	27	0	0	0	0	-0.383178	-0.510827	0.127648	0.127648	0	0	0	0		0.459259	1	2	0	0
63	16	2002	Columbia	Ivy Group	11	0.393	14	28	0	0	0	0	-0.384509	-0.517276	0.132767	0.132767	0	0	0	0	-2.58	0.574815	1	2	0	0
63	16	2003	Columbia	Ivy Group	2	0.074	13	27	0	0	0	0	-0.383229	-0.520319	0.13709	0.13709	0	0	0	0	-5.28	0.463333	1	0	0	0
63	16	2004	Columbia	Ivy Group	10	0.37	13	27	0	0	0	0	-0.385865	-0.524548	0.138683	0.138683	0	0	0	0	-4.03	0.586667	1	1	0	0
63	16	2005	Columbia	Ivy Group	12	0.444	13	27	0	0	0	0	-0.384065	-0.539305	0.15524	0.15524	0	0	0	0	-11.34	0.565926	1	0	0	0
63	16	2006	Columbia	Ivy Group	11	0.407	13	27	0	0	0	0	-0.387946	-0.540989	0.153044	0.153044	0	0	0	0	-7.06	0.561111	1	1	0	0
63	16	2007	Columbia	Ivy Group	16	0.571	14	28	0	0	0	0	-0.395069	-0.549862	0.154793	0.154793	0	0	0	0	-9.77	0.488148	1	1	0	0
63	16	2008	Columbia	Ivy Group	14	0.483	15	29	0	0	0	0	-0.395181	-0.552657	0.157476	0.157476	0	0	0	0	-4.72	0.424074	1	1	0	0
63	16	2009	Columbia	Ivy Group	12	0.429	14	28	0	0	0	0	-0.393943	-0.553245	0.159301	0.159301	0	0	0	0	-9.33	0.368889	1	0	0	0
63	16	2010	Columbia	Ivy Group	11	0.393	14	28	0	0	0	0	-0.393327	-0.551889	0.158562	0.158562	0	0	0	0	-8.55	0.461111	1	0	0	0
63	16	2011	Columbia	Ivy Group	15	0.536	14	28	0	0	0	0	-0.384351	-0.537411	0.15306	0.15306	0	0	0	0	-6.31	0.487778	1	1	0	0
63	16	2012	Columbia	Ivy Group	15	0.5	16	30	0	0	0	0	-0.38381	-0.537061	0.153251	0.153251	0	0	0	0	-4	0.53	1	2	0	0
63	16	2013	Columbia	Ivy Group	12	0.429	14	28	0	0	0	0	-0.383867	-0.540026	0.156159	0.156159	0	0	0	0	-2.38	0.591481	1	2	0	0
63	16	2014	Columbia	Ivy Group	21	0.618	17	31	0	0	0	0	-0.38288	-0.537321	0.154441	0.154441	0	0	0	0	-3.07	0.568148	1	1	0	0
63	16	2015	Columbia	Ivy Group	13	0.464	14	28	0	0	0	0	-0.383641	-0.542653	0.159012	0.159012	0	0	0	0	-3.11	0.568519	1	1	0	0
63	16	2016	Columbia	Ivy Group	25	0.714	17	31	0	0	0	0	-0.384439	-0.542118	0.157679	0.157679	0	0	0	0	-4.95	0.570741	1	2	0	0
63	16	2017	Columbia	Ivy Group	11	0.407	13	27	0	0	0	0	-0.383734	-0.544498	0.160765	0.160765	0	0	0	0	-4	0.601852	1	1	0	0
63	16	2018	Columbia	Ivy Group	8	0.296	13	27	0	0	0	0	-0.383979	-0.546205	0.162225	0.162225	0	0	0	0	-1.21	0.587778	1	1	0	0
63	16	2019	Columbia	Ivy Group	10	0.357	14	28	0	0	0	0	-0.384095	-0.545241	0.161146	0.161146	0	0	0	0	-3.74	0.565185	1	2	0	0
64	7	2001	Connecticut	Big East Conference	20	0.625	13	29	0	1	1	0	2.61114	1.30728	1.30386	1.30386	0	1	1	0		0.769793	0	1	1	1
64	7	2002	Connecticut	Big East Conference	27	0.794	11	27	1	1	1	0	2.81973	1.3126	1.50713	1.50713	0	1	0	0	1.72	0.841353	0	0	1	0
64	7	2003	Connecticut	Big East Conference	23	0.697	11	27	1	1	1	0	2.73918	1.32857	1.41061	1.41061	0	1	0	0	-3.48	0.811894	0	0	1	0
64	7	2004	Connecticut	Big East Conference	33	0.846	14	30	1	1	1	0	2.97954	1.34192	1.63763	1.63763	0	1	0	0	-2.05	0.831533	0	0	1	0
64	7	2005	Connecticut	Big East Conference	23	0.742	11	27	1	1	1	0	3.04546	1.63733	1.40813	1.40813	0	1	0	0	-1.04	0.845158	0	0	1	0
64	7	2006	Connecticut	Big East Conference	30	0.882	13	29	1	1	1	0	3.34543	1.65604	1.68939	1.68939	0	1	0	0	-3.8	0.856021	0	0	1	0
64	7	2007	Connecticut	Big East Conference	17	0.548	14	30	0	1	1	0	3.22884	1.66152	1.56732	1.56732	0	1	0	0	-5.45	0.798576	0	0	1	0
64	7	2008	Connecticut	Big East Conference	24	0.727	13	31	1	1	1	0	3.27709	1.68978	1.58732	1.58732	0	1	0	0	-1.27	0.729532	0	0	1	0
64	7	2009	Connecticut	Big East Conference	31	0.861	12	30	1	1	1	0	3.47947	1.76402	1.71544	1.71544	0	1	0	0	-1.68	0.768258	0	0	1	0
64	7	2010	Connecticut	Big East Conference	18	0.529	13	31	0	1	1	0	3.3691	1.81242	1.55667	1.55667	0	1	1	0	2.59	0.717135	0	0	1	0
64	7	2011	Connecticut	Big East Conference	32	0.78	12	30	1	1	1	0	3.53903	1.90586	1.63317	1.63317	0	1	0	0	-0.77	0.710016	0	0	1	0
64	7	2012	Connecticut	Big East Conference	20	0.588	12	30	1	1	1	0	3.51366	1.88992	1.62374	1.62374	0	1	0	0	-0.46	0.775746	0	0	1	0
64	7	2013	Connecticut	Big East Conference	20	0.667	12	30	0	1	1	0	3.4036	2.0417	1.36189	1.36189	0	1	0	0	0.29	0.658402	0	0	1	0
64	2	2014	Connecticut	American Athletic Conference	32	0.8	13	31	1	1	0	1	3.42116	1.40074	2.02041	2.02041	0	1	0	1	0.91	0.621947	0	0	1	0
64	2	2015	Connecticut	American Athletic Conference	20	0.571	12	30	0	1	0	1	3.30415	0.778345	2.5258	2.5258	0	1	1	0	4.02	0.655886	0	0	0	0
64	2	2016	Connecticut	American Athletic Conference	25	0.694	13	31	1	1	0	1	3.1944	0.734529	2.45988	2.45988	0	1	0	0	-0.91	0.63907	0	0	0	0
64	2	2017	Connecticut	American Athletic Conference	16	0.485	12	30	0	1	0	1	3.07927	0.73582	2.34345	2.34345	0	1	0	0	5.25	0.521971	0	1	0	1
64	2	2018	Connecticut	American Athletic Conference	14	0.438	13	31	0	1	0	1	2.97869	0.713569	2.26512	2.26512	0	1	0	0	4.87	0.480484	0	0	0	0
64	2	2019	Connecticut	American Athletic Conference	16	0.485	13	31	0	1	0	1	2.90152	0.709824	2.19169	2.19169	0	1	0	0	-5.7	0.530993	0	0	0	0
65	20	2001	CoppinState	Mid-Eastern Athletic Conference	13	0.464	8	27	0	1	0	0	-0.383178	-0.630284	0.247105	0.247105	0	0	0	0		0.386	1	0	0	0
65	20	2002	CoppinState	Mid-Eastern Athletic Conference	6	0.194	11	29	0	1	0	0	-0.384509	-0.631252	0.246743	0.246743	0	0	0	0	-0.24	0.376	1	1	0	0
65	20	2003	CoppinState	Mid-Eastern Athletic Conference	11	0.393	9	27	0	1	0	0	-0.383229	-0.629218	0.245989	0.245989	0	0	0	0	13.71	0.463	1	0	0	0
65	20	2004	CoppinState	Mid-Eastern Athletic Conference	18	0.563	11	29	0	1	0	0	-0.385865	-0.628051	0.242186	0.242186	0	0	0	0	5.49	0.4245	1	0	0	0
65	20	2005	CoppinState	Mid-Eastern Athletic Conference	14	0.483	9	27	0	1	0	0	-0.384065	-0.639647	0.255581	0.255581	0	0	0	0	21.32	0.5685	1	0	0	0
65	20	2006	CoppinState	Mid-Eastern Athletic Conference	12	0.4	11	29	0	1	0	0	-0.387946	-0.636194	0.248248	0.248248	0	0	0	0	16.38	0.4795	1	0	0	0
65	20	2007	CoppinState	Mid-Eastern Athletic Conference	12	0.375	12	30	0	1	0	0	-0.395069	-0.641344	0.246275	0.246275	0	0	0	0	15.97	0.213	1	0	0	0
65	20	2008	CoppinState	Mid-Eastern Athletic Conference	16	0.432	16	32	1	1	0	0	-0.395181	-0.641062	0.245881	0.245881	0	0	0	0	7.87	0.2265	1	2	0	0
65	20	2009	CoppinState	Mid-Eastern Athletic Conference	13	0.406	13	30	0	1	0	0	-0.393943	-0.638222	0.244279	0.244279	0	0	0	0	13.05	0.195366	1	1	0	0
65	20	2010	CoppinState	Mid-Eastern Athletic Conference	8	0.267	13	29	0	1	0	0	-0.393327	-0.634016	0.240689	0.240689	0	0	0	0	1.93	0.24122	1	3	0	0
65	20	2011	CoppinState	Mid-Eastern Athletic Conference	16	0.533	13	29	0	1	0	0	-0.384351	-0.617066	0.232715	0.232715	0	0	0	0	3.82	0.204878	1	3	0	0
65	20	2012	CoppinState	Mid-Eastern Athletic Conference	14	0.467	13	29	0	1	0	0	-0.38381	-0.613132	0.229323	0.229323	0	0	0	0	5.68	0.286098	1	4	0	0
65	20	2013	CoppinState	Mid-Eastern Athletic Conference	8	0.25	15	31	0	1	0	0	-0.383867	-0.61405	0.230183	0.230183	0	0	0	0	6.28	0.264878	1	1	0	0
65	20	2014	CoppinState	Mid-Eastern Athletic Conference	12	0.375	13	29	0	1	0	0	-0.38288	-0.609101	0.226222	0.226222	0	0	0	0	6.86	0.259512	1	1	0	0
65	20	2015	CoppinState	Mid-Eastern Athletic Conference	8	0.258	13	29	0	1	0	0	-0.383641	-0.612488	0.228847	0.228847	0	0	0	0	9.27	0.196829	1	1	0	0
65	20	2016	CoppinState	Mid-Eastern Athletic Conference	9	0.29	13	29	0	1	0	0	-0.384439	-0.609409	0.22497	0.22497	0	0	0	0	11.26	0.231707	1	2	0	0
65	20	2017	CoppinState	Mid-Eastern Athletic Conference	8	0.25	15	31	0	1	0	0	-0.383734	-0.609769	0.226036	0.226036	0	0	0	0	7.37	0.211707	1	2	0	0
65	20	2018	CoppinState	Mid-Eastern Athletic Conference	5	0.156	15	31	0	1	0	0	-0.383979	-0.609518	0.225539	0.225539	0	0	0	0	5.62	0.279512	1	0	0	0
65	20	2019	CoppinState	Mid-Eastern Athletic Conference	8	0.242	15	31	0	1	0	0	-0.384095	-0.60681	0.222716	0.222716	0	0	0	0	7.64	0.163659	1	0	0	0
66	16	2001	Cornell	Ivy Group	7	0.259	13	27	0	0	0	0	-0.383178	-0.510827	0.127648	0.127648	0	0	0	0		0.213503	1	1	0	0
66	16	2002	Cornell	Ivy Group	5	0.185	13	27	0	0	0	0	-0.384509	-0.517276	0.132767	0.132767	0	0	0	0	-0.99	0.281243	1	1	0	0
66	16	2003	Cornell	Ivy Group	9	0.333	13	27	0	0	0	0	-0.383229	-0.520319	0.13709	0.13709	0	0	0	0	-4	0.321485	1	1	0	0
66	16	2004	Cornell	Ivy Group	11	0.407	13	27	0	0	0	0	-0.385865	-0.524548	0.138683	0.138683	0	0	0	0	-4.15	0.388106	1	1	0	0
66	16	2005	Cornell	Ivy Group	13	0.481	13	27	0	0	0	0	-0.384065	-0.539305	0.15524	0.15524	0	0	0	0	-4.41	0.359043	1	1	0	0
66	16	2006	Cornell	Ivy Group	13	0.464	14	28	0	0	0	0	-0.387946	-0.540989	0.153044	0.153044	0	0	0	0	-1.4	0.422535	1	1	0	0
66	16	2007	Cornell	Ivy Group	16	0.571	14	28	0	0	0	0	-0.395069	-0.549862	0.154793	0.154793	0	0	0	0	-5.38	0.299575	1	1	0	0
66	16	2008	Cornell	Ivy Group	22	0.786	13	27	1	0	0	0	-0.395181	-0.552657	0.157476	0.157476	0	0	0	0	-3.59	0.661078	1	1	0	0
66	16	2009	Cornell	Ivy Group	21	0.677	16	30	1	0	0	0	-0.393943	-0.553245	0.159301	0.159301	0	0	0	0	-0.5	0.646993	1	2	0	0
66	16	2010	Cornell	Ivy Group	29	0.853	17	31	1	0	0	0	-0.393327	-0.551889	0.158562	0.158562	0	0	0	0	4.12	0.817796	1	2	0	0
66	16	2011	Cornell	Ivy Group	10	0.357	14	28	0	0	0	0	-0.384351	-0.537411	0.15306	0.15306	0	0	0	0	1.44	0.515761	1	0	0	0
66	16	2012	Cornell	Ivy Group	12	0.429	14	28	0	0	0	0	-0.38381	-0.537061	0.153251	0.153251	0	0	0	0	3.66	0.52135	1	1	0	0
66	16	2013	Cornell	Ivy Group	13	0.419	17	31	0	0	0	0	-0.383867	-0.540026	0.156159	0.156159	0	0	0	0	-2	0.503242	1	1	0	0
66	16	2014	Cornell	Ivy Group	2	0.071	14	28	0	0	0	0	-0.38288	-0.537321	0.154441	0.154441	0	0	0	0	1.19	0.318131	1	1	0	0
66	16	2015	Cornell	Ivy Group	13	0.433	16	30	0	0	0	0	-0.383641	-0.542653	0.159012	0.159012	0	0	0	0	-1.89	0.473284	1	1	0	0
66	16	2016	Cornell	Ivy Group	10	0.357	14	28	0	0	0	0	-0.384439	-0.542118	0.157679	0.157679	0	0	0	0	-1.41	0.369998	1	1	0	0
66	16	2017	Cornell	Ivy Group	8	0.276	15	29	0	0	0	0	-0.383734	-0.544498	0.160765	0.160765	0	0	0	0	1.71	0.284373	1	1	0	0
66	16	2018	Cornell	Ivy Group	12	0.429	13	27	0	0	0	0	-0.383979	-0.546205	0.162225	0.162225	0	0	0	0	-1.84	0.30114	1	1	0	0
66	16	2019	Cornell	Ivy Group	15	0.484	16	30	0	0	0	0	-0.384095	-0.545241	0.161146	0.161146	0	0	0	0	-1.38	0.371786	1	2	0	0
67	22	2001	Creighton	Missouri Valley Conference	24	0.75	11	29	1	0	0	0	-0.383178	-0.531043	0.147864	0.147864	0	0	0	0		0.461219	1	0	0	0
67	22	2002	Creighton	Missouri Valley Conference	23	0.719	9	27	1	0	0	0	-0.384509	-0.536564	0.152055	0.152055	0	0	0	0	0.94	0.422502	1	0	0	0
67	22	2003	Creighton	Missouri Valley Conference	29	0.853	12	30	1	0	0	0	-0.158742	-0.50189	0.343148	0.343148	0	0	0	0	-0.51	0.526834	1	0	0	0
67	22	2004	Creighton	Missouri Valley Conference	20	0.69	9	27	0	0	0	0	-0.170635	-0.507033	0.336397	0.336397	0	0	1	0	-4.4	0.767697	1	0	0	0
67	22	2005	Creighton	Missouri Valley Conference	23	0.676	12	30	1	0	0	0	-0.180148	-0.522324	0.342177	0.342177	0	0	0	0	-1.69	0.716075	1	0	0	0
67	22	2006	Creighton	Missouri Valley Conference	20	0.667	9	27	0	0	0	0	-0.191452	-0.524878	0.333426	0.333426	0	0	1	0	-1.08	0.888065	1	0	0	0
67	22	2007	Creighton	Missouri Valley Conference	22	0.667	11	29	1	0	0	0	-0.204337	-0.500603	0.296266	0.296266	0	0	0	0	4.1	0.91684	1	0	0	0
67	22	2008	Creighton	Missouri Valley Conference	22	0.667	11	29	0	0	0	0	-0.210729	-0.472412	0.261683	0.261683	0	0	1	0	-2.82	0.883645	1	1	0	0
67	22	2009	Creighton	Missouri Valley Conference	27	0.771	13	31	0	0	0	0	-0.216412	-0.476111	0.259699	0.259699	0	0	1	0	-2.51	0.91805	1	0	0	0
67	22	2010	Creighton	Missouri Valley Conference	18	0.529	12	30	0	0	0	0	-0.220883	-0.477343	0.25646	0.25646	0	0	0	0	-0.98	0.83535	1	0	0	0
67	22	2011	Creighton	Missouri Valley Conference	23	0.59	13	31	0	0	0	0	-0.216424	-0.465108	0.248684	0.248684	0	0	0	0	-5.06	0.778412	1	0	0	0
67	22	2012	Creighton	Missouri Valley Conference	29	0.829	12	30	1	0	0	0	-0.17868	-0.460989	0.282309	0.282309	0	0	0	0	-0.47	0.960408	1	0	0	0
67	22	2013	Creighton	Missouri Valley Conference	28	0.778	13	31	1	0	0	0	-0.141811	-0.459169	0.317358	0.317358	0	0	0	0	1.63	0.988647	1	0	0	0
67	7	2014	Creighton	Big East Conference	27	0.771	12	30	1	0	1	0	-0.0080294	0.998775	-1.0068	1.0068	0	1	0	1	1.31	1.03135	0	0	0	0
67	7	2015	Creighton	Big East Conference	14	0.424	13	31	0	0	1	0	-0.0202462	1.01627	-1.03652	1.03652	0	1	0	0	-3.41	0.98248	0	0	1	0
67	7	2016	Creighton	Big East Conference	20	0.571	13	31	0	0	1	0	-0.0317792	1.04906	-1.08083	1.08083	0	1	1	0	-4.84	0.918684	0	0	1	0
67	7	2017	Creighton	Big East Conference	25	0.714	13	31	1	0	1	0	-0.042489	1.05916	-1.10165	1.10165	0	1	0	0	-1.24	1.00346	0	1	1	0
67	7	2018	Creighton	Big East Conference	21	0.636	13	31	1	0	1	0	-0.0526214	1.10092	-1.15354	1.15354	0	1	0	0	-4.2	0.979714	0	1	1	0
67	7	2019	Creighton	Big East Conference	20	0.571	13	31	0	0	1	0	-0.0603301	1.06219	-1.12252	1.12252	0	1	1	0	5.14	0.920931	0	1	1	0
68	16	2001	Dartmouth	Ivy Group	8	0.296	13	27	0	0	0	0	-0.383178	-0.510827	0.127648	0.127648	0	0	0	0		0.569524	1	1	0	0
68	16	2002	Dartmouth	Ivy Group	9	0.333	13	27	0	0	0	0	-0.384509	-0.517276	0.132767	0.132767	0	0	0	0	-9.51	0.549524	1	1	0	0
68	16	2003	Dartmouth	Ivy Group	8	0.296	13	27	0	0	0	0	-0.383229	-0.520319	0.13709	0.13709	0	0	0	0	-6.58	0.480952	1	1	0	0
68	16	2004	Dartmouth	Ivy Group	3	0.107	14	28	0	0	0	0	-0.385865	-0.524548	0.138683	0.138683	0	0	0	0	-9.2	0.505714	1	2	0	0
68	16	2005	Dartmouth	Ivy Group	10	0.37	13	27	0	0	0	0	-0.384065	-0.539305	0.15524	0.15524	0	0	0	0	-2.6	0.501905	1	1	0	0
68	16	2006	Dartmouth	Ivy Group	6	0.222	13	27	0	0	0	0	-0.387946	-0.540989	0.153044	0.153044	0	0	0	0	-4.13	0.525238	1	0	0	0
68	16	2007	Dartmouth	Ivy Group	9	0.333	13	27	0	0	0	0	-0.395069	-0.549862	0.154793	0.154793	0	0	0	0	-5.9	0.380952	1	0	0	0
68	16	2008	Dartmouth	Ivy Group	10	0.357	14	28	0	0	0	0	-0.395181	-0.552657	0.157476	0.157476	0	0	0	0	-6.17	0.366667	1	1	0	0
68	16	2009	Dartmouth	Ivy Group	9	0.321	14	28	0	0	0	0	-0.393943	-0.553245	0.159301	0.159301	0	0	0	0	-7.42	0.407143	1	1	0	0
68	16	2010	Dartmouth	Ivy Group	5	0.179	14	28	0	0	0	0	-0.393327	-0.551889	0.158562	0.158562	0	0	0	0	-6.77	0.283333	1	1	0	0
68	16	2011	Dartmouth	Ivy Group	5	0.179	14	28	0	0	0	0	-0.384351	-0.537411	0.15306	0.15306	0	0	0	0	-2.18	0.415714	1	0	0	0
68	16	2012	Dartmouth	Ivy Group	5	0.167	16	30	0	0	0	0	-0.38381	-0.537061	0.153251	0.153251	0	0	0	0	-6.23	0.506667	1	1	0	0
68	16	2013	Dartmouth	Ivy Group	9	0.321	14	28	0	0	0	0	-0.383867	-0.540026	0.156159	0.156159	0	0	0	0	-2.34	0.37619	1	1	0	0
68	16	2014	Dartmouth	Ivy Group	12	0.429	14	28	0	0	0	0	-0.38288	-0.537321	0.154441	0.154441	0	0	0	0	-6.84	0.384762	1	2	0	0
68	16	2015	Dartmouth	Ivy Group	14	0.483	14	28	0	0	0	0	-0.383641	-0.542653	0.159012	0.159012	0	0	0	0	-3.61	0.453333	1	0	0	0
68	16	2016	Dartmouth	Ivy Group	10	0.357	14	28	0	0	0	0	-0.384439	-0.542118	0.157679	0.157679	0	0	0	0	-7.09	0.38619	1	1	0	0
68	16	2017	Dartmouth	Ivy Group	7	0.259	13	27	0	0	0	0	-0.383734	-0.544498	0.160765	0.160765	0	0	0	0	-4.48	0.37619	1	0	0	0
68	16	2018	Dartmouth	Ivy Group	7	0.259	13	27	0	0	0	0	-0.383979	-0.546205	0.162225	0.162225	0	0	0	0	-2.86	0.413333	1	1	0	0
68	16	2019	Dartmouth	Ivy Group	11	0.367	16	30	0	0	0	0	-0.384095	-0.545241	0.161146	0.161146	0	0	0	0	-5.46	0.393809	1	2	0	0
69	30	2001	Davidson	Southern Conference	15	0.469	13	29	0	0	0	0	-0.383178	-0.541457	0.158278	0.158278	0	0	0	0		0.443626	1	3	0	0
69	30	2002	Davidson	Southern Conference	21	0.677	11	27	1	0	0	0	-0.384509	-0.5465	0.161991	0.161991	0	0	0	0	9.42	0.454958	1	3	0	0
69	30	2003	Davidson	Southern Conference	17	0.63	10	26	0	0	0	0	-0.383229	-0.548242	0.165013	0.165013	0	0	0	0	11.96	0.558262	1	3	0	0
69	30	2004	Davidson	Southern Conference	17	0.586	11	27	0	0	0	0	-0.385865	-0.551088	0.165223	0.165223	0	0	0	0	15.04	0.516903	1	3	0	0
69	30	2005	Davidson	Southern Conference	23	0.719	11	27	0	0	0	0	-0.384065	-0.565034	0.180969	0.180969	0	0	1	0	9.66	0.544476	1	3	0	0
69	30	2006	Davidson	Southern Conference	20	0.645	12	27	1	0	0	0	-0.387946	-0.582933	0.194987	0.194987	0	0	0	0	9.24	0.569216	1	3	0	0
69	30	2007	Davidson	Southern Conference	29	0.853	12	30	1	0	0	0	-0.395069	-0.590165	0.195096	0.195096	0	0	0	0	4.64	0.702738	1	2	0	0
69	30	2008	Davidson	Southern Conference	29	0.806	9	29	1	0	0	0	-0.344876	-0.584186	0.23931	0.23931	0	0	0	0	14.93	1.17356	1	1	0	0
69	30	2009	Davidson	Southern Conference	27	0.771	11	31	0	0	0	0	-0.345526	-0.588107	0.242581	0.242581	0	0	1	0	8.47	0.992068	1	1	0	0
69	30	2010	Davidson	Southern Conference	16	0.516	12	30	0	0	0	0	-0.346297	-0.585582	0.239286	0.239286	0	0	0	0	6.56	0.745043	1	2	0	0
69	30	2011	Davidson	Southern Conference	18	0.545	12	30	0	0	0	0	-0.338552	-0.57009	0.231537	0.231537	0	0	0	0	4.45	0.667233	1	1	0	0
69	30	2012	Davidson	Southern Conference	25	0.758	11	29	1	0	0	0	-0.339853	-0.56827	0.228416	0.228416	0	0	0	0	8.78	0.747309	1	1	0	0
69	30	2013	Davidson	Southern Conference	26	0.765	12	30	1	0	0	0	-0.341151	-0.570395	0.229243	0.229243	0	0	0	0	6.42	0.744287	1	1	0	0
69	30	2014	Davidson	Southern Conference	20	0.606	14	30	0	0	0	0	-0.34123	-0.603078	0.261848	0.261848	0	0	1	0	8.01	0.701039	1	1	0	0
69	3	2015	Davidson	Atlantic 10 Conference	24	0.75	11	29	1	0	0	1	-0.343264	-0.313197	-0.0300674	0.0300674	0	0	0	1	-3.78	0.883097	0	1	0	0
69	3	2016	Davidson	Atlantic 10 Conference	20	0.606	11	29	0	0	0	1	-0.345255	-0.321019	-0.0242355	0.0242355	0	0	1	0	2.02	0.81152	0	1	0	0
69	3	2017	Davidson	Atlantic 10 Conference	17	0.531	11	29	0	0	0	1	-0.345818	-0.330036	-0.0157815	0.0157815	0	0	0	0	1.87	0.796034	0	0	0	0
69	3	2018	Davidson	Atlantic 10 Conference	21	0.636	11	29	1	0	0	1	-0.347162	-0.338175	-0.0089867	0.0089867	0	0	0	0	1.33	0.807554	0	0	0	0
69	3	2019	Davidson	Atlantic 10 Conference	24	0.706	13	31	0	0	0	1	-0.348121	-0.342942	-0.0051785	0.0051785	0	0	1	0	2.06	0.717658	0	1	0	0
70	3	2001	Dayton	Atlantic 10 Conference	21	0.618	13	29	0	0	0	1	-0.383178	0.104835	-0.488014	0.488014	0	0	1	0		0.904875	0	0	0	0
70	3	2002	Dayton	Atlantic 10 Conference	21	0.656	11	27	0	0	0	1	-0.384509	0.0233797	-0.407889	0.407889	0	0	1	0	1.32	0.902866	0	0	0	0
70	3	2003	Dayton	Atlantic 10 Conference	24	0.8	11	26	1	0	0	1	-0.17915	0.0632689	-0.242419	0.242419	0	0	0	0	5.51	0.912988	0	0	0	0
70	3	2004	Dayton	Atlantic 10 Conference	24	0.727	13	29	1	0	0	1	-0.190202	0.0858535	-0.276055	0.276055	0	0	0	0	-1.55	0.937626	0	0	0	0
70	3	2005	Dayton	Atlantic 10 Conference	18	0.621	11	27	0	0	0	1	-0.198686	0.0524515	-0.251137	0.251137	0	0	0	0	-0.64	0.935542	0	0	0	0
70	3	2006	Dayton	Atlantic 10 Conference	14	0.452	14	30	0	0	0	1	-0.209315	-0.0398584	-0.169457	0.169457	0	0	0	0	-2.06	0.9246	0	1	0	0
70	3	2007	Dayton	Atlantic 10 Conference	19	0.613	13	29	0	0	0	1	-0.221676	-0.0683287	-0.153347	0.153347	0	0	0	0	-1.02	0.912988	0	0	0	0
70	3	2008	Dayton	Atlantic 10 Conference	23	0.676	13	29	0	0	0	1	-0.227498	-0.0601136	-0.167384	0.167384	0	0	1	0	-0.78	0.928843	0	0	0	0
70	3	2009	Dayton	Atlantic 10 Conference	27	0.771	15	31	1	0	0	1	-0.232551	-0.0685931	-0.163958	0.163958	0	0	0	0	-4.57	0.95013	0	0	0	0
70	3	2010	Dayton	Atlantic 10 Conference	25	0.676	14	30	0	0	0	1	-0.23656	-0.0528095	-0.18375	0.18375	0	0	1	0	3.5	0.912467	0	0	0	0
70	3	2011	Dayton	Atlantic 10 Conference	22	0.611	15	31	0	0	0	1	-0.23169	-0.0428481	-0.188842	0.188842	0	0	1	0	-0.15	0.935393	0	0	0	0
70	3	2012	Dayton	Atlantic 10 Conference	20	0.606	14	30	0	0	0	1	-0.237288	-0.0647474	-0.172541	0.172541	0	0	1	0	-0.09	0.904652	0	0	0	0
70	3	2013	Dayton	Atlantic 10 Conference	17	0.548	14	30	0	0	0	1	-0.241481	-0.0545991	-0.186882	0.186882	0	0	0	0	-1.09	0.925791	0	0	0	0
70	3	2014	Dayton	Atlantic 10 Conference	26	0.703	15	31	1	0	0	1	-0.244046	-0.284604	0.0405576	0.0405576	0	0	0	0	-0.57	0.91671	0	0	0	0
70	3	2015	Dayton	Atlantic 10 Conference	27	0.75	12	30	1	0	0	1	-0.249051	-0.313197	0.0641461	0.0641461	0	0	0	0	0.07	0.946632	0	0	0	0
70	3	2016	Dayton	Atlantic 10 Conference	25	0.758	12	30	1	0	0	1	-0.253824	-0.321019	0.0671948	0.0671948	0	0	0	0	2.58	0.96323	0	0	0	0
70	3	2017	Dayton	Atlantic 10 Conference	24	0.75	12	30	1	0	0	1	-0.257347	-0.330036	0.0726893	0.0726893	0	0	0	0	2.53	0.968962	0	1	0	0
70	3	2018	Dayton	Atlantic 10 Conference	14	0.452	12	30	0	0	0	1	-0.261254	-0.338175	0.0769208	0.0769208	0	0	0	0	1.38	0.967324	0	0	0	0
70	3	2019	Dayton	Atlantic 10 Conference	21	0.636	13	31	0	0	0	1	-0.264182	-0.342942	0.0787604	0.0787604	0	0	1	0	1.49	0.964421	0	0	0	0
71	1	2001	Delaware	America East Conference	20	0.667	9	27	0	1	0	0	-0.383178	-0.630284	0.247105	0.247105	0	0	0	0		0.9696	1	0	0	0
71	12	2002	Delaware	Colonial Athletic Association	14	0.467	10	28	0	1	0	0	-0.384509	-0.578647	0.194138	0.194138	0	0	0	1	2.76	0.9896	1	0	0	0
71	12	2003	Delaware	Colonial Athletic Association	15	0.517	9	27	0	1	0	0	-0.383229	-0.578957	0.195728	0.195728	0	0	0	0	0.47	0.9394	1	0	0	0
71	12	2004	Delaware	Colonial Athletic Association	16	0.571	9	27	0	1	0	0	-0.385865	-0.580281	0.194416	0.194416	0	0	0	0	-6.37	0.8872	1	0	0	0
71	12	2005	Delaware	Colonial Athletic Association	11	0.355	11	29	0	1	0	0	-0.384065	-0.593335	0.20927	0.20927	0	0	0	0	-1.25	0.8652	1	0	0	0
71	12	2006	Delaware	Colonial Athletic Association	9	0.3	10	28	0	1	0	0	-0.387946	-0.599577	0.211631	0.211631	0	0	0	0	-5.26	0.671	1	0	0	0
71	12	2007	Delaware	Colonial Athletic Association	5	0.161	12	30	0	1	0	0	-0.395069	-0.606159	0.211089	0.211089	0	0	0	0	-3.26	0.6124	1	0	0	0
71	12	2008	Delaware	Colonial Athletic Association	14	0.452	11	29	0	1	0	0	-0.395181	-0.60706	0.211879	0.211879	0	0	0	0	1.63	0.6434	1	0	0	0
71	12	2009	Delaware	Colonial Athletic Association	13	0.406	13	31	0	1	0	0	-0.393943	-0.605538	0.211595	0.211595	0	0	0	0	-4.68	0.5834	1	0	0	0
71	12	2010	Delaware	Colonial Athletic Association	7	0.226	12	30	0	1	0	0	-0.393327	-0.602429	0.209102	0.209102	0	0	0	0	1.77	0.4958	1	0	0	0
71	12	2011	Delaware	Colonial Athletic Association	14	0.452	11	29	0	1	0	0	-0.384351	-0.586429	0.202078	0.202078	0	0	0	0	0.09	0.5044	1	0	0	0
71	12	2012	Delaware	Colonial Athletic Association	18	0.563	11	29	0	1	0	0	-0.38381	-0.583874	0.200064	0.200064	0	0	0	0	-2.28	0.4988	1	0	0	0
71	12	2013	Delaware	Colonial Athletic Association	19	0.576	13	31	0	1	0	0	-0.383867	-0.61405	0.230183	0.230183	0	0	0	0	7.41	0.4834	1	0	0	0
71	12	2014	Delaware	Colonial Athletic Association	25	0.714	15	31	1	1	0	0	-0.38288	-0.560021	0.177141	0.177141	0	0	0	0	2.88	0.5552	1	0	0	0
71	12	2015	Delaware	Colonial Athletic Association	10	0.333	11	29	0	1	0	0	-0.383641	-0.569513	0.185872	0.185872	0	0	0	0	-0.07	0.4528	1	0	0	0
71	12	2016	Delaware	Colonial Athletic Association	7	0.233	11	29	0	1	0	0	-0.384439	-0.567999	0.18356	0.18356	0	0	0	0	-0.89	0.428	1	0	0	0
71	12	2017	Delaware	Colonial Athletic Association	13	0.394	13	31	0	1	0	0	-0.383734	-0.569603	0.185869	0.185869	0	0	0	0	-3.17	0.4352	1	2	0	0
71	12	2018	Delaware	Colonial Athletic Association	14	0.424	13	31	0	1	0	0	-0.383979	-0.570556	0.186577	0.186577	0	0	0	0	-3.38	0.5426	1	2	0	0
71	12	2019	Delaware	Colonial Athletic Association	17	0.515	13	31	0	1	0	0	-0.384095	-0.568922	0.184827	0.184827	0	0	0	0	-6.35	0.4054	1	2	0	0
72	20	2001	DelawareState	Mid-Eastern Athletic Conference	13	0.464	9	27	0	1	0	0	-0.383178	-0.630284	0.247105	0.247105	0	0	0	0		1.19667	1	0	0	0
72	20	2002	DelawareState	Mid-Eastern Athletic Conference	16	0.552	9	27	0	1	0	0	-0.384509	-0.631252	0.246743	0.246743	0	0	0	0	-2.52	1.10167	1	0	0	0
72	20	2003	DelawareState	Mid-Eastern Athletic Conference	15	0.556	8	26	0	1	0	0	-0.383229	-0.629218	0.245989	0.245989	0	0	0	0	8.9	0.870556	1	0	0	0
72	20	2004	DelawareState	Mid-Eastern Athletic Conference	13	0.464	8	26	0	1	0	0	-0.385865	-0.628051	0.242186	0.242186	0	0	0	0	12.46	1.06778	1	0	0	0
72	20	2005	DelawareState	Mid-Eastern Athletic Conference	19	0.576	11	29	1	1	0	0	-0.384065	-0.639647	0.255581	0.255581	0	0	0	0	9.89	0.941111	1	0	0	0
72	20	2006	DelawareState	Mid-Eastern Athletic Conference	21	0.6	12	30	0	1	0	0	-0.387946	-0.636194	0.248248	0.248248	0	0	1	0	14.07	0.542778	1	0	0	0
72	20	2007	DelawareState	Mid-Eastern Athletic Conference	21	0.618	12	30	0	1	0	0	-0.395069	-0.641344	0.246275	0.246275	0	0	1	0	15.86	0.750556	1	1	0	0
72	20	2008	DelawareState	Mid-Eastern Athletic Conference	14	0.467	12	28	0	1	0	0	-0.395181	-0.641062	0.245881	0.245881	0	0	0	0	12.36	0.504444	1	2	0	0
72	20	2009	DelawareState	Mid-Eastern Athletic Conference	8	0.25	14	31	0	1	0	0	-0.393943	-0.638222	0.244279	0.244279	0	0	0	0	11.78	0.602222	1	2	0	0
72	20	2010	DelawareState	Mid-Eastern Athletic Conference	17	0.586	11	27	0	1	0	0	-0.393327	-0.634016	0.240689	0.240689	0	0	0	0	0.91	0.557778	1	3	0	0
72	20	2011	DelawareState	Mid-Eastern Athletic Conference	9	0.3	13	29	0	1	0	0	-0.384351	-0.617066	0.232715	0.232715	0	0	0	0	9.37	0.642222	1	2	0	0
72	20	2012	DelawareState	Mid-Eastern Athletic Conference	15	0.517	12	28	0	1	0	0	-0.38381	-0.613132	0.229323	0.229323	0	0	0	0	4.1	0.496667	1	2	0	0
72	20	2013	DelawareState	Mid-Eastern Athletic Conference	15	0.455	14	30	0	1	0	0	-0.383867	-0.61405	0.230183	0.230183	0	0	0	0	6.22	0.769444	1	2	0	0
72	20	2014	DelawareState	Mid-Eastern Athletic Conference	9	0.3	13	29	0	1	0	0	-0.38288	-0.609101	0.226222	0.226222	0	0	0	0	4.94	0.478333	1	2	0	0
72	20	2015	DelawareState	Mid-Eastern Athletic Conference	18	0.5	15	31	0	1	0	0	-0.383641	-0.612488	0.228847	0.228847	0	0	0	0	6.76	0.721111	1	2	0	0
72	20	2016	DelawareState	Mid-Eastern Athletic Conference	7	0.219	15	31	0	1	0	0	-0.384439	-0.609409	0.22497	0.22497	0	0	0	0	5.28	0.679444	1	2	0	0
72	20	2017	DelawareState	Mid-Eastern Athletic Conference	10	0.313	15	31	0	1	0	0	-0.383734	-0.609769	0.226036	0.226036	0	0	0	0	3.33	0.656111	1	2	0	0
72	20	2018	DelawareState	Mid-Eastern Athletic Conference	4	0.125	15	31	0	1	0	0	-0.383979	-0.609518	0.225539	0.225539	0	0	0	0	1.72	0.363333	1	2	0	0
72	20	2019	DelawareState	Mid-Eastern Athletic Conference	6	0.194	13	29	0	1	0	0	-0.384095	-0.60681	0.222716	0.222716	0	0	0	0	0.84	0.403333	1	2	0	0
73	34	2001	Denver	Sun Belt Conference	10	0.357	11	27	0	0	0	0	-0.383178	-0.437315	0.0541365	0.0541365	0	0	0	0		0.164444	1	2	0	0
73	34	2002	Denver	Sun Belt Conference	8	0.286	12	27	0	0	0	0	-0.384509	-0.465469	0.0809593	0.0809593	0	0	0	0	-4.22	0.130833	1	3	0	0
73	34	2003	Denver	Sun Belt Conference	17	0.531	14	29	0	0	0	0	-0.383229	-0.470819	0.0875903	0.0875903	0	0	0	0	-3.69	0.202361	1	0	0	0
73	34	2004	Denver	Sun Belt Conference	14	0.519	12	27	0	0	0	0	-0.385865	-0.477502	0.0916368	0.0916368	0	0	0	0	-1.3	0.217917	1	1	0	0
73	34	2005	Denver	Sun Belt Conference	20	0.645	12	27	0	0	0	0	-0.384065	-0.493696	0.10963	0.10963	0	0	1	0	1.89	0.259167	1	2	0	0
73	34	2006	Denver	Sun Belt Conference	16	0.516	14	29	0	0	0	0	-0.387946	-0.537661	0.149715	0.149715	0	0	0	0	-5.37	0.313055	1	0	0	0
73	34	2007	Denver	Sun Belt Conference	4	0.138	10	28	0	0	0	0	-0.395069	-0.56123	0.166161	0.166161	0	0	0	0	-6.49	0.200139	1	0	0	0
73	34	2008	Denver	Sun Belt Conference	11	0.367	11	29	0	0	0	0	-0.395181	-0.563642	0.168461	0.168461	0	0	0	0	-0.58	0.340972	1	1	0	0
73	34	2009	Denver	Sun Belt Conference	15	0.484	11	29	0	0	0	0	-0.393943	-0.563804	0.169861	0.169861	0	0	0	0	-2.26	0.295556	1	0	0	0
73	34	2010	Denver	Sun Belt Conference	19	0.594	11	29	0	0	0	0	-0.393327	-0.562094	0.168767	0.168767	0	0	0	0	-2.34	0.274861	1	0	0	0
73	34	2011	Denver	Sun Belt Conference	13	0.433	13	29	0	0	0	0	-0.384351	-0.580302	0.195951	0.195951	0	0	0	0	-0.33	0.470556	1	0	0	0
73	34	2012	Denver	Sun Belt Conference	22	0.71	13	29	0	0	0	0	-0.38381	-0.578022	0.194213	0.194213	0	0	0	0	-0.32	0.758333	1	0	0	0
73	37	2013	Denver	Western Athletic Conference	22	0.688	11	29	0	0	0	0	-0.383867	-0.520666	0.136799	0.136799	0	0	1	1	3.7	0.46	1	0	0	0
73	33	2014	Denver	Summit League	16	0.516	15	29	0	0	0	0	-0.38288	-0.609101	0.226222	0.226222	0	0	0	1	3.83	0.433194	1	1	0	0
73	33	2015	Denver	Summit League	12	0.4	13	29	0	0	0	0	-0.383641	-0.612488	0.228847	0.228847	0	0	0	0	-2.16	0.272639	1	0	0	0
73	33	2016	Denver	Summit League	16	0.516	13	29	0	0	0	0	-0.384439	-0.609409	0.22497	0.22497	0	0	0	0	-8.3	0.232639	1	0	0	0
73	33	2017	Denver	Summit League	16	0.533	13	29	0	0	0	0	-0.383734	-0.609769	0.226036	0.226036	0	0	0	0	-4.94	0.22625	1	0	0	0
73	33	2018	Denver	Summit League	15	0.5	14	28	0	0	0	0	-0.383979	-0.609518	0.225539	0.225539	0	0	0	0	-3.34	0.167222	1	2	0	0
73	33	2019	Denver	Summit League	8	0.267	14	30	0	0	0	0	-0.384095	-0.60681	0.222716	0.222716	0	0	0	0	-1.11	0.174306	1	1	0	0
74	13	2001	DePaul	Conference USA	12	0.4	13	29	0	0	0	1	0.175462	0.224292	-0.0488298	0.0488298	0	1	0	0		0.4616	0	2	0	0
74	13	2002	DePaul	Conference USA	9	0.321	12	28	0	0	0	1	0.149531	0.200397	-0.050866	0.050866	0	1	0	0	-0.92	0.278343	0	0	0	0
74	13	2003	DePaul	Conference USA	16	0.552	11	27	0	0	0	1	0.126969	0.251549	-0.12458	0.12458	0	1	1	0	1.87	0.355143	0	0	0	0
74	13	2004	DePaul	Conference USA	22	0.688	11	27	1	0	0	1	0.103293	0.247743	-0.144449	0.144449	0	1	0	0	-0.62	0.516629	0	0	0	0
74	13	2005	DePaul	Conference USA	20	0.645	12	30	0	0	0	1	0.0793834	0.264528	-0.185145	0.185145	0	1	1	0	-0.94	0.523371	0	0	0	0
74	7	2006	DePaul	Big East Conference	12	0.444	11	27	0	0	1	0	0.0586302	1.65604	-1.59741	1.59741	0	1	0	1	7.26	0.565543	0	0	1	0
74	7	2007	DePaul	Big East Conference	20	0.588	14	30	0	0	1	0	0.0384132	1.66152	-1.62311	1.62311	0	1	1	0	4.94	0.579714	0	1	1	1
74	7	2008	DePaul	Big East Conference	11	0.367	12	30	0	0	1	0	0.0240278	1.68978	-1.66575	1.66575	0	1	0	0	1.3	0.529257	0	0	1	0
74	7	2009	DePaul	Big East Conference	9	0.273	13	31	0	0	1	0	0.0095368	1.76402	-1.75449	1.75449	0	1	0	0	-2.32	0.465657	0	0	1	0
74	7	2010	DePaul	Big East Conference	8	0.258	12	30	0	0	1	0	-0.0014081	1.81242	-1.81383	1.81383	0	1	0	0	-3.01	0.482914	0	0	1	0
74	7	2011	DePaul	Big East Conference	7	0.226	12	30	0	0	1	0	-0.0026992	1.90586	-1.90856	1.90856	0	1	0	0	-5.78	0.438629	0	0	1	0
74	7	2012	DePaul	Big East Conference	12	0.387	12	30	0	0	1	0	-0.0175059	1.88992	-1.90742	1.90742	0	1	0	0	-9.74	0.442286	0	0	1	0
74	7	2013	DePaul	Big East Conference	11	0.344	13	31	0	0	1	0	-0.0279027	2.0417	-2.06961	2.06961	0	1	0	0	-8.18	0.438914	0	0	1	0
74	7	2014	DePaul	Big East Conference	12	0.364	13	31	0	0	1	0	-0.0357961	0.998775	-1.03457	1.03457	0	1	0	0	-0.75	0.3636	0	0	0	0
74	7	2015	DePaul	Big East Conference	12	0.375	13	31	0	0	1	0	-0.0471643	1.01627	-1.06343	1.06343	0	1	0	0	-3.42	0.356457	0	0	1	0
74	7	2016	DePaul	Big East Conference	9	0.29	12	30	0	0	1	0	-0.0579021	1.04906	-1.10696	1.10696	0	1	0	0	1.02	0.315029	0	0	1	0
74	7	2017	DePaul	Big East Conference	9	0.281	13	31	0	0	1	0	-0.0677664	1.05916	-1.12693	1.12693	0	0	0	0	-7.12	0.281257	0	0	1	0
74	7	2018	DePaul	Big East Conference	11	0.355	12	30	0	0	1	0	-0.0771664	1.10092	-1.17808	1.17808	0	0	0	0	-4.14	0.592939	0	0	1	0
74	7	2019	DePaul	Big East Conference	19	0.528	11	29	0	0	1	0	-0.0843126	1.06219	-1.1465	1.1465	0	0	0	0	-8.64	0.367127	0	0	1	0
75	21	2001	DetroitMercy	Midwestern Collegiate Conference	25	0.676	15	29	0	0	0	0	-0.383178	-0.57515	0.191971	0.191971	0	0	1	0		0.431603	1	1	0	0
75	15	2002	DetroitMercy	Horizon League	18	0.581	12	28	0	0	0	0	-0.384509	-0.584492	0.199983	0.199983	0	0	1	1	3.02	0.391941	1	0	0	0
75	15	2003	DetroitMercy	Horizon League	18	0.6	11	27	0	0	0	0	-0.383229	-0.584541	0.201312	0.201312	0	0	0	0	0.83	0.328407	1	1	0	0
75	15	2004	DetroitMercy	Horizon League	19	0.633	11	27	0	0	0	0	-0.385865	-0.585589	0.199724	0.199724	0	0	0	0	2.76	0.317545	1	0	0	0
75	15	2005	DetroitMercy	Horizon League	14	0.467	11	27	0	0	0	0	-0.384065	-0.598481	0.214416	0.214416	0	0	0	0	4.86	0.309334	1	1	0	0
75	15	2006	DetroitMercy	Horizon League	16	0.5	14	30	0	0	0	0	-0.387946	-0.597136	0.20919	0.20919	0	0	0	0	4.96	0.295945	1	2	0	0
75	15	2007	DetroitMercy	Horizon League	11	0.367	13	29	0	0	0	0	-0.395069	-0.588175	0.193106	0.193106	0	0	0	0	4.87	0.29203	1	0	0	0
75	15	2008	DetroitMercy	Horizon League	7	0.233	11	29	0	0	0	0	-0.395181	-0.554017	0.158836	0.158836	0	0	0	0	-0.65	0.245926	1	1	0	0
75	15	2009	DetroitMercy	Horizon League	7	0.233	11	29	0	0	0	0	-0.393943	-0.544093	0.15015	0.15015	0	0	0	0	1.6	0.239106	1	1	0	0
75	15	2010	DetroitMercy	Horizon League	20	0.588	13	31	0	0	0	0	-0.393327	-0.50514	0.111813	0.111813	0	0	0	0	-6.43	0.320323	1	1	0	0
75	15	2011	DetroitMercy	Horizon League	17	0.515	13	31	0	0	0	0	-0.384351	-0.492068	0.107718	0.107718	0	0	0	0	-0.27	0.312492	1	1	0	0
75	15	2012	DetroitMercy	Horizon League	22	0.611	13	31	1	0	0	0	-0.38381	-0.493758	0.109949	0.109949	0	0	0	0	1.14	0.286977	1	2	0	0
75	15	2013	DetroitMercy	Horizon League	20	0.606	15	31	0	0	0	0	-0.383867	-0.583681	0.199814	0.199814	0	0	1	0	7.63	0.282178	1	2	0	0
75	15	2014	DetroitMercy	Horizon League	13	0.406	15	31	0	0	0	0	-0.38288	-0.609101	0.226222	0.226222	0	0	0	0	1	0.31224	1	2	0	0
75	15	2015	DetroitMercy	Horizon League	15	0.455	15	31	0	0	0	0	-0.383641	-0.612488	0.228847	0.228847	0	0	0	0	4.35	0.320702	1	2	0	0
75	15	2016	DetroitMercy	Horizon League	16	0.516	11	29	0	0	0	0	-0.384439	-0.609409	0.22497	0.22497	0	0	0	0	3.21	0.267904	1	2	0	0
75	15	2017	DetroitMercy	Horizon League	8	0.258	12	30	0	0	0	0	-0.383734	-0.609769	0.226036	0.226036	0	0	0	0	2.32	0.215738	1	1	0	0
75	15	2018	DetroitMercy	Horizon League	8	0.25	13	31	0	0	0	0	-0.383979	-0.609518	0.225539	0.225539	0	0	0	0	4.64	0.156625	1	2	0	0
75	15	2019	DetroitMercy	Horizon League	11	0.355	12	30	0	0	0	0	-0.384095	-0.60681	0.222716	0.222716	0	0	0	0	5.34	0.232538	1	0	0	0
76	22	2001	Drake	Missouri Valley Conference	12	0.429	9	27	0	0	0	0	-0.383178	-0.531043	0.147864	0.147864	0	0	0	0		0.521672	1	0	0	0
76	22	2002	Drake	Missouri Valley Conference	14	0.483	10	28	0	0	0	0	-0.384509	-0.536564	0.152055	0.152055	0	0	0	0	-1.52	0.549636	1	0	0	0
76	22	2003	Drake	Missouri Valley Conference	10	0.333	11	29	0	0	0	0	-0.383229	-0.50189	0.118661	0.118661	0	0	0	0	2.37	0.55495	1	2	0	0
76	22	2004	Drake	Missouri Valley Conference	12	0.429	9	27	0	0	0	0	-0.385865	-0.507033	0.121168	0.121168	0	0	0	0	-2.76	0.80495	1	1	0	0
76	22	2005	Drake	Missouri Valley Conference	13	0.448	9	27	0	0	0	0	-0.384065	-0.522324	0.138259	0.138259	0	0	0	0	-2.1	0.672539	1	0	0	0
76	22	2006	Drake	Missouri Valley Conference	12	0.387	12	30	0	0	0	0	-0.387946	-0.524878	0.136932	0.136932	0	0	0	0	1.53	0.596616	1	2	0	0
76	22	2007	Drake	Missouri Valley Conference	17	0.531	12	30	0	0	0	0	-0.395069	-0.500603	0.105534	0.105534	0	0	0	0	-5.09	0.763143	1	1	0	0
76	22	2008	Drake	Missouri Valley Conference	28	0.848	11	29	1	0	0	0	-0.193961	-0.472412	0.278451	0.278451	0	0	0	0	0.11	0.844239	1	2	0	0
76	22	2009	Drake	Missouri Valley Conference	17	0.515	13	31	0	0	0	0	-0.200273	-0.476111	0.275838	0.275838	0	0	0	0	-4.76	0.713227	1	1	0	0
76	22	2010	Drake	Missouri Valley Conference	14	0.424	13	31	0	0	0	0	-0.205206	-0.477343	0.272137	0.272137	0	0	0	0	-4.71	0.630593	1	0	0	0
76	22	2011	Drake	Missouri Valley Conference	13	0.419	12	30	0	0	0	0	-0.201158	-0.465108	0.26395	0.26395	0	0	0	0	-3.32	0.591443	1	0	0	0
76	22	2012	Drake	Missouri Valley Conference	18	0.529	12	30	0	0	0	0	-0.207984	-0.460989	0.253005	0.253005	0	0	0	0	-0.51	0.55439	1	1	0	0
76	22	2013	Drake	Missouri Valley Conference	15	0.469	12	30	0	0	0	0	-0.213004	-0.459169	0.246165	0.246165	0	0	0	0	1.78	0.548937	1	1	0	0
76	22	2014	Drake	Missouri Valley Conference	15	0.484	12	30	0	0	0	0	-0.21628	-0.416951	0.200672	0.200672	0	0	0	0	-0.03	0.520973	1	1	0	0
76	22	2015	Drake	Missouri Valley Conference	9	0.29	12	30	0	0	0	0	-0.222132	-0.36753	0.145397	0.145397	0	0	0	0	2.05	0.478607	1	1	0	0
76	22	2016	Drake	Missouri Valley Conference	7	0.226	12	30	0	0	0	0	-0.227701	-0.373373	0.145672	0.145672	0	0	0	0	-3.02	0.431627	1	1	0	0
76	22	2017	Drake	Missouri Valley Conference	7	0.226	12	30	0	0	0	0	-0.232069	-0.36676	0.134691	0.134691	0	0	0	0	-3.43	0.397511	1	2	0	0
76	22	2018	Drake	Missouri Valley Conference	17	0.5	13	31	0	0	0	0	-0.236709	-0.457566	0.220857	0.220857	0	0	0	0	-0.38	0.446728	1	1	0	0
76	22	2019	Drake	Missouri Valley Conference	24	0.706	13	31	0	0	0	0	-0.240199	-0.459044	0.218845	0.218845	0	0	0	0	0.47	0.464485	1	2	0	0
77	1	2001	Drexel	America East Conference	15	0.556	8	26	0	0	0	0	-0.383178	-0.630284	0.247105	0.247105	0	0	0	0		0.679952	1	0	0	0
77	12	2002	Drexel	Colonial Athletic Association	14	0.5	9	27	0	0	0	0	-0.384509	-0.578647	0.194138	0.194138	0	0	0	1	-1.04	0.6943	1	0	0	0
77	12	2003	Drexel	Colonial Athletic Association	19	0.613	9	27	0	0	0	0	-0.383229	-0.578957	0.195728	0.195728	0	0	1	0	4.16	0.69709	1	1	0	0
77	12	2004	Drexel	Colonial Athletic Association	18	0.621	9	27	0	0	0	0	-0.385865	-0.580281	0.194416	0.194416	0	0	1	0	-5.62	0.915903	1	0	0	0
77	12	2005	Drexel	Colonial Athletic Association	17	0.586	9	27	0	0	0	0	-0.384065	-0.593335	0.20927	0.20927	0	0	1	0	4.83	0.727381	1	0	0	0
77	12	2006	Drexel	Colonial Athletic Association	15	0.484	12	30	0	0	0	0	-0.387946	-0.599577	0.211631	0.211631	0	0	0	0	2.99	0.750897	1	0	0	0
77	12	2007	Drexel	Colonial Athletic Association	23	0.719	11	29	0	0	0	0	-0.395069	-0.606159	0.211089	0.211089	0	0	1	0	9.56	0.861299	1	1	0	0
77	12	2008	Drexel	Colonial Athletic Association	12	0.375	13	31	0	0	0	0	-0.395181	-0.60706	0.211879	0.211879	0	0	0	0	-2.45	0.803906	1	0	0	0
77	12	2009	Drexel	Colonial Athletic Association	15	0.517	10	28	0	0	0	0	-0.393943	-0.605538	0.211595	0.211595	0	0	0	0	3.49	0.770825	1	0	0	0
77	12	2010	Drexel	Colonial Athletic Association	16	0.5	13	31	0	0	0	0	-0.393327	-0.602429	0.209102	0.209102	0	0	0	0	3.67	0.542049	1	0	0	0
77	12	2011	Drexel	Colonial Athletic Association	21	0.677	11	29	0	0	0	0	-0.384351	-0.586429	0.202078	0.202078	0	0	0	0	0.53	0.813073	1	0	0	0
77	12	2012	Drexel	Colonial Athletic Association	29	0.806	12	30	0	0	0	0	-0.38381	-0.583874	0.200064	0.200064	0	0	1	0	-2.31	0.870865	1	0	0	0
77	12	2013	Drexel	Colonial Athletic Association	13	0.419	12	30	0	0	0	0	-0.383867	-0.61405	0.230183	0.230183	0	0	0	0	4.2	0.798326	1	0	0	0
77	12	2014	Drexel	Colonial Athletic Association	16	0.533	13	29	0	0	0	0	-0.38288	-0.560021	0.177141	0.177141	0	0	0	0	6.42	0.749302	1	0	0	0
77	12	2015	Drexel	Colonial Athletic Association	11	0.367	11	29	0	0	0	0	-0.383641	-0.569513	0.185872	0.185872	0	0	0	0	2.2	0.542049	1	1	0	0
77	12	2016	Drexel	Colonial Athletic Association	6	0.194	11	29	0	0	0	0	-0.384439	-0.567999	0.18356	0.18356	0	0	0	0	1.71	0.51933	1	1	0	0
77	12	2017	Drexel	Colonial Athletic Association	9	0.281	13	31	0	0	0	0	-0.383734	-0.569603	0.185869	0.185869	0	0	0	0	-3.83	0.43603	1	1	0	0
77	12	2018	Drexel	Colonial Athletic Association	13	0.394	13	31	0	0	0	0	-0.383979	-0.570556	0.186577	0.186577	0	0	0	0	-2.43	0.394181	1	1	0	0
77	12	2019	Drexel	Colonial Athletic Association	13	0.406	13	31	0	0	0	0	-0.384095	-0.568922	0.184827	0.184827	0	0	0	0	-1.56	0.495018	1	1	0	0
78	4	2001	Duke	Atlantic Coast Conference	35	0.897	14	30	1	0	1	0	6.23113	3.0984	3.13273	3.13273	0	1	0	0		1	0	0	1	0
78	4	2002	Duke	Atlantic Coast Conference	31	0.886	13	29	1	0	1	0	6.47257	3.1095	3.36307	3.36307	0	1	0	0	6.66	1	0	0	1	0
78	4	2003	Duke	Atlantic Coast Conference	26	0.788	11	27	1	0	1	0	6.55546	3.11617	3.43929	3.43929	0	1	0	0	0.64	1	0	0	1	0
78	4	2004	Duke	Atlantic Coast Conference	31	0.838	13	29	1	0	1	0	6.65801	3.16883	3.48919	3.48919	0	1	0	0	2.42	1	0	0	1	0
78	4	2005	Duke	Atlantic Coast Conference	27	0.818	11	27	1	0	1	0	6.71597	2.64425	4.07172	4.07172	0	1	0	0	1.51	1	0	0	1	0
78	4	2006	Duke	Atlantic Coast Conference	32	0.889	14	30	1	0	1	0	6.90017	2.45185	4.44832	4.44832	0	1	0	0	6.81	1	0	0	1	0
78	4	2007	Duke	Atlantic Coast Conference	22	0.667	15	31	1	0	1	0	6.67936	2.39631	4.28306	4.28306	0	1	0	0	3.88	1	0	0	1	0
78	4	2008	Duke	Atlantic Coast Conference	28	0.824	14	30	1	0	1	0	6.73137	2.39872	4.33266	4.33266	0	1	0	0	3.36	1	0	0	1	0
78	4	2009	Duke	Atlantic Coast Conference	30	0.811	15	31	1	0	1	0	6.788	2.43622	4.35179	4.35179	0	1	0	0	3.18	1	0	0	1	0
78	4	2010	Duke	Atlantic Coast Conference	35	0.875	15	31	1	0	1	0	6.9434	2.39837	4.54503	4.54503	0	1	0	0	2.5	1	0	0	1	0
78	4	2011	Duke	Atlantic Coast Conference	32	0.865	15	31	1	0	1	0	7.11128	2.40983	4.70145	4.70145	0	1	0	0	3.48	1	0	0	1	0
78	4	2012	Duke	Atlantic Coast Conference	27	0.794	15	31	1	0	1	0	7.07414	2.37707	4.69707	4.69707	0	1	0	0	7.68	1	0	0	1	0
78	4	2013	Duke	Atlantic Coast Conference	30	0.833	13	31	1	0	1	0	7.2053	2.37349	4.83181	4.83181	0	1	0	0	6.85	1	0	0	1	0
78	4	2014	Duke	Atlantic Coast Conference	26	0.743	13	31	1	0	1	0	7.26684	2.60812	4.65872	4.65872	0	1	0	0	2.4	1	0	0	1	0
78	4	2015	Duke	Atlantic Coast Conference	35	0.897	13	31	1	0	1	0	7.32841	2.77396	4.55446	4.55446	0	1	0	0	1.31	1	0	0	1	0
78	4	2016	Duke	Atlantic Coast Conference	25	0.694	13	31	1	0	1	0	7.19121	2.76135	4.42986	4.42986	0	1	0	0	3.52	1	0	0	1	0
78	4	2017	Duke	Atlantic Coast Conference	28	0.757	13	31	1	0	1	0	7.18684	2.76559	4.42126	4.42126	0	1	0	0	0.03	1	0	0	1	0
78	4	2018	Duke	Atlantic Coast Conference	29	0.784	13	31	1	0	1	0	7.17589	2.75291	4.42298	4.42298	0	1	0	0	4.09	1	0	0	1	0
78	4	2019	Duke	Atlantic Coast Conference	32	0.842	13	31	1	0	1	0	7.30232	2.78676	4.51556	4.51556	0	1	0	0	5.08	1	0	0	1	0
79	3	2001	Duquesne	Atlantic 10 Conference	9	0.3	13	29	0	0	0	1	-0.383178	0.104835	-0.488014	0.488014	0	0	0	0		0.791713	0	0	0	0
79	3	2002	Duquesne	Atlantic 10 Conference	9	0.321	11	27	0	0	0	1	-0.384509	0.0233797	-0.407889	0.407889	0	0	0	0	2.78	0.650989	0	0	0	0
79	3	2003	Duquesne	Atlantic 10 Conference	9	0.3	13	29	0	0	0	1	-0.383229	0.0632689	-0.446498	0.446498	0	0	0	0	-3.32	0.794886	0	0	0	0
79	3	2004	Duquesne	Atlantic 10 Conference	12	0.414	11	27	0	0	0	1	-0.385865	0.0858535	-0.471718	0.471718	0	0	0	0	-6.28	0.75252	0	0	0	0
79	3	2005	Duquesne	Atlantic 10 Conference	8	0.267	13	29	0	0	0	1	-0.384065	0.0524515	-0.436517	0.436517	0	0	0	0	1.43	0.581187	0	0	0	0
79	3	2006	Duquesne	Atlantic 10 Conference	3	0.111	11	27	0	0	0	1	-0.387946	-0.0398584	-0.348087	0.348087	0	0	0	0	-2.92	0.285181	0	0	0	0
79	3	2007	Duquesne	Atlantic 10 Conference	10	0.345	12	28	0	0	0	1	-0.395069	-0.0683287	-0.32674	0.32674	0	0	0	0	0.53	0.391377	0	0	0	0
79	3	2008	Duquesne	Atlantic 10 Conference	17	0.567	13	29	0	0	0	1	-0.395181	-0.0601136	-0.335068	0.335068	0	0	0	0	-3	0.576894	0	0	0	0
79	3	2009	Duquesne	Atlantic 10 Conference	21	0.618	13	29	0	0	0	1	-0.393943	-0.0685931	-0.32535	0.32535	0	0	1	0	-3.06	0.51997	0	0	0	0
79	3	2010	Duquesne	Atlantic 10 Conference	16	0.5	14	30	0	0	0	1	-0.393327	-0.0528095	-0.340518	0.340518	0	0	0	0	-1.64	0.78552	0	1	0	0
79	3	2011	Duquesne	Atlantic 10 Conference	19	0.594	13	29	0	0	0	1	-0.384351	-0.0428481	-0.341502	0.341502	0	0	0	0	-0.08	0.88493	0	1	0	0
79	3	2012	Duquesne	Atlantic 10 Conference	16	0.516	14	30	0	0	0	1	-0.38381	-0.0647474	-0.319063	0.319063	0	0	0	0	0.59	0.72719	0	1	0	0
79	3	2013	Duquesne	Atlantic 10 Conference	8	0.267	14	30	0	0	0	1	-0.383867	-0.0545991	-0.329268	0.329268	0	0	0	0	-0.35	0.771675	0	0	0	0
79	3	2014	Duquesne	Atlantic 10 Conference	13	0.433	13	29	0	0	0	1	-0.38288	-0.284604	-0.0982759	0.0982759	0	0	0	0	-9.59	0.658193	0	0	0	0
79	3	2015	Duquesne	Atlantic 10 Conference	12	0.387	11	29	0	0	0	1	-0.383641	-0.313197	-0.0704447	0.0704447	0	0	0	0	-8.19	0.515207	0	1	0	0
79	3	2016	Duquesne	Atlantic 10 Conference	17	0.5	13	31	0	0	0	1	-0.384439	-0.321019	-0.06342	0.06342	0	0	0	0	-7.59	0.417312	0	1	0	0
79	3	2017	Duquesne	Atlantic 10 Conference	10	0.313	13	31	0	0	0	1	-0.383734	-0.330036	-0.0536976	0.0536976	0	0	0	0	-8.24	0.277221	0	0	0	0
79	3	2018	Duquesne	Atlantic 10 Conference	16	0.5	13	31	0	0	0	1	-0.383979	-0.338175	-0.0458043	0.0458043	0	0	0	0	-16.97	0.412984	0	0	0	0
79	3	2019	Duquesne	Atlantic 10 Conference	19	0.594	13	31	0	0	0	1	-0.384095	-0.342942	-0.0411524	0.0411524	0	0	0	0	-7.26	0.52574	0	0	0	0
80	12	2001	EastCarolina	Colonial Athletic Association	14	0.5	12	28	0	1	0	0	-0.383178	-0.569024	0.185845	0.185845	0	0	0	0		0.50675	1	2	0	0
80	13	2002	EastCarolina	Conference USA	12	0.4	13	29	0	1	0	1	-0.384509	0.200397	-0.584906	0.584906	0	0	0	1	-0.65	0.575375	0	3	0	0
80	13	2003	EastCarolina	Conference USA	12	0.444	11	27	0	1	0	1	-0.383229	0.251549	-0.634778	0.634778	0	0	0	0	-5.49	0.728	0	2	0	0
80	13	2004	EastCarolina	Conference USA	13	0.481	10	26	0	1	0	1	-0.385865	0.247743	-0.633608	0.633608	0	0	0	0	-12.96	0.663375	0	1	0	0
80	13	2005	EastCarolina	Conference USA	9	0.321	12	28	0	1	0	1	-0.384065	0.264528	-0.648594	0.648594	0	0	0	0	4.18	0.599875	0	2	0	0
80	13	2006	EastCarolina	Conference USA	8	0.286	13	27	0	1	0	1	-0.387946	-0.39208	0.0041343	0.0041343	0	0	0	0	-2.39	0.646125	0	2	0	0
80	13	2007	EastCarolina	Conference USA	6	0.2	13	29	0	1	0	1	-0.395069	-0.357517	-0.0375522	0.0375522	0	0	0	0	-0.28	0.566625	0	3	0	0
80	13	2008	EastCarolina	Conference USA	11	0.367	13	29	0	1	0	1	-0.395181	-0.312376	-0.0828052	0.0828052	0	0	0	0	-3.11	0.58825	0	3	0	0
80	13	2009	EastCarolina	Conference USA	13	0.433	13	29	0	1	0	1	-0.393943	-0.272165	-0.121778	0.121778	0	0	0	0	0.06	0.63025	0	3	0	0
80	13	2010	EastCarolina	Conference USA	10	0.323	14	30	0	1	0	1	-0.393327	-0.280238	-0.113089	0.113089	0	0	0	0	6.66	0.482625	0	3	0	0
80	13	2011	EastCarolina	Conference USA	18	0.529	14	30	0	1	0	1	-0.384351	-0.273936	-0.110415	0.110415	0	0	0	0	-2.85	0.57075	0	3	0	0
80	13	2012	EastCarolina	Conference USA	15	0.484	13	29	0	1	0	1	-0.38381	-0.285439	-0.0983709	0.0983709	0	0	0	0	-4.57	0.600125	0	4	0	0
80	13	2013	EastCarolina	Conference USA	23	0.657	13	29	0	1	0	1	-0.383867	-0.283789	-0.100078	0.100078	0	0	0	0	-3.26	0.582375	0	4	0	0
80	13	2014	EastCarolina	Conference USA	17	0.5	15	31	0	1	0	1	-0.38288	-0.548364	0.165485	0.165485	0	0	0	0	-6.45	0.55425	0	4	0	0
80	2	2015	EastCarolina	American Athletic Conference	14	0.424	13	31	0	1	0	1	-0.383641	0.778345	-1.16199	1.16199	0	0	0	1	-6.07	0.587	0	2	0	0
80	2	2016	EastCarolina	American Athletic Conference	12	0.375	13	31	0	1	0	1	-0.384439	0.734529	-1.11897	1.11897	0	0	0	0	-4.25	0.5555	0	0	0	0
80	2	2017	EastCarolina	American Athletic Conference	15	0.455	13	31	0	1	0	1	-0.383734	0.73582	-1.11955	1.11955	0	0	0	0	-10.91	0.500625	0	0	0	0
80	2	2018	EastCarolina	American Athletic Conference	10	0.333	11	29	0	1	0	1	-0.383979	0.713569	-1.09755	1.09755	0	0	0	0	-16.35	0.420375	0	0	0	0
80	2	2019	EastCarolina	American Athletic Conference	10	0.323	12	30	0	1	0	1	-0.384095	0.709824	-1.09392	1.09392	0	0	0	0	-12.17	0.469375	0	0	0	0
81	30	2001	EastTennesseeState	Southern Conference	18	0.643	11	27	0	1	0	0	-0.182068	-0.541457	0.359389	0.359389	0	0	0	0		0.366333	1	3	0	0
81	30	2002	EastTennesseeState	Southern Conference	18	0.643	11	27	0	1	0	0	-0.192255	-0.5465	0.354246	0.354246	0	0	0	0	2.71	0.450667	1	3	0	0
81	30	2003	EastTennesseeState	Southern Conference	20	0.645	11	27	1	1	0	0	-0.199558	-0.548242	0.348684	0.348684	0	0	0	0	4.8	0.632833	1	3	0	0
81	30	2004	EastTennesseeState	Southern Conference	27	0.818	13	29	1	1	0	0	-0.209768	-0.551088	0.34132	0.34132	0	0	0	0	0.64	0.734667	1	3	0	0
81	30	2005	EastTennesseeState	Southern Conference	10	0.345	11	27	0	1	0	0	-0.217224	-0.565034	0.34781	0.34781	0	0	0	0	3.51	0.768333	1	3	0	0
81	5	2006	EastTennesseeState	Atlantic Sun Conference	15	0.536	7	27	0	1	0	0	-0.227178	-0.6069	0.379722	0.379722	0	0	0	1	-3.36	0.740833	1	0	0	0
81	5	2007	EastTennesseeState	Atlantic Sun Conference	24	0.706	12	30	0	1	0	0	-0.239015	-0.609677	0.370661	0.370661	0	0	1	0	-1.41	0.770833	1	2	0	0
81	5	2008	EastTennesseeState	Atlantic Sun Conference	19	0.594	14	30	0	1	0	0	-0.244266	-0.61046	0.366194	0.366194	0	0	0	0	3.82	0.650167	1	1	0	0
81	5	2009	EastTennesseeState	Atlantic Sun Conference	23	0.676	10	30	1	1	0	0	-0.248691	-0.604605	0.355914	0.355914	0	0	0	0	-1.26	0.571	1	1	0	0
81	5	2010	EastTennesseeState	Atlantic Sun Conference	20	0.571	11	31	1	1	0	0	-0.252236	-0.608746	0.35651	0.35651	0	0	0	0	8.97	0.591167	1	1	0	0
81	5	2011	EastTennesseeState	Atlantic Sun Conference	24	0.667	11	31	0	1	0	0	-0.246956	-0.597013	0.350056	0.350056	0	0	0	0	7.93	0.525667	1	1	0	0
81	5	2012	EastTennesseeState	Atlantic Sun Conference	17	0.548	11	29	0	1	0	0	-0.251941	-0.592066	0.340126	0.340126	0	0	0	0	0.1	0.5595	1	1	0	0
81	5	2013	EastTennesseeState	Atlantic Sun Conference	10	0.313	13	31	0	1	0	0	-0.25572	-0.593551	0.337831	0.337831	0	0	0	0	7.18	0.437167	1	1	0	0
81	5	2014	EastTennesseeState	Atlantic Sun Conference	19	0.543	13	31	0	1	0	0	-0.25793	-0.589224	0.331294	0.331294	0	0	0	0	-5.52	0.424833	1	1	0	0
81	30	2015	EastTennesseeState	Southern Conference	16	0.533	11	29	0	1	0	0	-0.26251	-0.593149	0.33064	0.33064	0	0	0	1	4.74	0.457	1	2	0	0
81	30	2016	EastTennesseeState	Southern Conference	24	0.667	13	31	0	1	0	0	-0.266886	-0.590774	0.323889	0.323889	0	0	0	0	3.3	0.510833	1	2	0	0
81	30	2017	EastTennesseeState	Southern Conference	27	0.771	13	31	1	1	0	0	-0.269985	-0.591695	0.321709	0.321709	0	0	0	0	0.38	0.6755	1	2	0	0
81	30	2018	EastTennesseeState	Southern Conference	25	0.735	13	31	0	1	0	0	-0.273527	-0.591985	0.318458	0.318458	0	0	0	0	-1.54	0.739833	1	2	0	0
81	30	2019	EastTennesseeState	Southern Conference	24	0.706	13	31	0	1	0	0	-0.276173	-0.576499	0.300326	0.300326	0	0	0	0	-2.21	0.721333	1	2	0	0
82	25	2001	EasternIllinois	Ohio Valley Conference	21	0.677	11	27	1	1	0	0	-0.383178	-0.6262	0.243021	0.243021	0	0	0	0		0.617778	1	2	0	0
82	25	2002	EasternIllinois	Ohio Valley Conference	15	0.484	14	30	0	1	0	0	-0.384509	-0.627355	0.242846	0.242846	0	0	0	0	5.33	0.535185	1	3	0	0
82	25	2003	EasternIllinois	Ohio Valley Conference	14	0.483	12	28	0	1	0	0	-0.383229	-0.625495	0.242266	0.242266	0	0	0	0	6.02	0.603333	1	1	0	0
82	25	2004	EasternIllinois	Ohio Valley Conference	6	0.222	11	27	0	1	0	0	-0.385865	-0.625156	0.239291	0.239291	0	0	0	0	3.22	0.334444	1	3	0	0
82	25	2005	EasternIllinois	Ohio Valley Conference	12	0.429	11	27	0	1	0	0	-0.384065	-0.63684	0.252775	0.252775	0	0	0	0	1.59	0.425	1	1	0	0
82	25	2006	EasternIllinois	Ohio Valley Conference	6	0.222	7	27	0	1	0	0	-0.387946	-0.633531	0.245585	0.245585	0	0	0	0	-1.26	0.288519	1	0	0	0
82	25	2007	EasternIllinois	Ohio Valley Conference	10	0.333	10	30	0	1	0	0	-0.395069	-0.638785	0.243716	0.243716	0	0	0	0	-3.4	0.204444	1	1	0	0
82	25	2008	EasternIllinois	Ohio Valley Conference	7	0.241	9	29	0	1	0	0	-0.395181	-0.638589	0.243408	0.243408	0	0	0	0	-3.89	0.186852	1	1	0	0
82	25	2009	EasternIllinois	Ohio Valley Conference	12	0.4	11	29	0	1	0	0	-0.393943	-0.635607	0.241664	0.241664	0	0	0	0	-2.55	0.187407	1	2	0	0
82	25	2010	EasternIllinois	Ohio Valley Conference	19	0.613	11	29	0	1	0	0	-0.393327	-0.631489	0.238162	0.238162	0	0	0	0	-4.34	0.229444	1	2	0	0
82	25	2011	EasternIllinois	Ohio Valley Conference	9	0.31	11	29	0	1	0	0	-0.384351	-0.614615	0.230264	0.230264	0	0	0	0	-1.13	0.210556	1	2	0	0
82	25	2012	EasternIllinois	Ohio Valley Conference	12	0.414	13	29	0	1	0	0	-0.38381	-0.587598	0.203788	0.203788	0	0	0	0	-7.17	0.245741	1	2	0	0
82	25	2013	EasternIllinois	Ohio Valley Conference	11	0.344	15	31	0	1	0	0	-0.383867	-0.591273	0.207406	0.207406	0	0	0	0	-3.73	0.192407	1	1	0	0
82	25	2014	EasternIllinois	Ohio Valley Conference	11	0.367	13	29	0	1	0	0	-0.38288	-0.587015	0.204135	0.204135	0	0	0	0	1.26	0.171482	1	2	0	0
82	25	2015	EasternIllinois	Ohio Valley Conference	18	0.545	13	29	0	1	0	0	-0.383641	-0.591001	0.207359	0.207359	0	0	0	0	2.87	0.296667	1	2	0	0
82	25	2016	EasternIllinois	Ohio Valley Conference	13	0.433	13	29	0	1	0	0	-0.384439	-0.588704	0.204265	0.204265	0	0	0	0	0.18	0.210556	1	2	0	0
82	25	2017	EasternIllinois	Ohio Valley Conference	14	0.483	13	29	0	1	0	0	-0.383734	-0.589686	0.205952	0.205952	0	0	0	0	-3.33	0.245741	1	2	0	0
82	25	2018	EasternIllinois	Ohio Valley Conference	12	0.387	11	29	0	1	0	0	-0.383979	-0.590037	0.206058	0.206058	0	0	0	0	2.01	0.225185	1	2	0	0
82	25	2019	EasternIllinois	Ohio Valley Conference	14	0.438	13	31	0	1	0	0	-0.384095	-0.587866	0.203771	0.203771	0	0	0	0	-4	0.232963	1	1	0	0
83	25	2001	EasternKentucky	Ohio Valley Conference	7	0.269	10	26	0	1	0	0	-0.383178	-0.6262	0.243021	0.243021	0	0	0	0		0.414308	1	3	0	0
83	25	2002	EasternKentucky	Ohio Valley Conference	7	0.259	11	27	0	1	0	0	-0.384509	-0.627355	0.242846	0.242846	0	0	0	0	2.93	0.428923	1	4	0	0
83	25	2003	EasternKentucky	Ohio Valley Conference	11	0.393	11	27	0	1	0	0	-0.383229	-0.625495	0.242266	0.242266	0	0	0	0	-4.86	0.380769	1	4	0	0
83	25	2004	EasternKentucky	Ohio Valley Conference	14	0.483	11	27	0	1	0	0	-0.385865	-0.625156	0.239291	0.239291	0	0	0	0	-6.6	0.387231	1	2	0	0
83	25	2005	EasternKentucky	Ohio Valley Conference	22	0.71	11	27	1	1	0	0	-0.384065	-0.63684	0.252775	0.252775	0	0	0	0	1.72	0.472769	1	3	0	0
83	25	2006	EasternKentucky	Ohio Valley Conference	14	0.467	9	29	0	1	0	0	-0.387946	-0.633531	0.245585	0.245585	0	0	0	0	2.97	0.411538	1	1	0	0
83	25	2007	EasternKentucky	Ohio Valley Conference	21	0.636	9	29	1	1	0	0	-0.395069	-0.638785	0.243716	0.243716	0	0	0	0	6.66	0.388769	1	2	0	0
83	25	2008	EasternKentucky	Ohio Valley Conference	14	0.467	9	29	0	1	0	0	-0.395181	-0.638589	0.243408	0.243408	0	0	0	0	2.47	0.407231	1	2	0	0
83	25	2009	EasternKentucky	Ohio Valley Conference	18	0.581	12	30	0	1	0	0	-0.393943	-0.635607	0.241664	0.241664	0	0	0	0	-2.32	0.330462	1	3	0	0
83	25	2010	EasternKentucky	Ohio Valley Conference	20	0.606	13	31	0	1	0	0	-0.393327	-0.631489	0.238162	0.238162	0	0	0	0	-5.99	0.353846	1	2	0	0
83	25	2011	EasternKentucky	Ohio Valley Conference	15	0.484	12	30	0	1	0	0	-0.384351	-0.614615	0.230264	0.230264	0	0	0	0	-5.24	0.392308	1	2	0	0
83	25	2012	EasternKentucky	Ohio Valley Conference	16	0.5	15	31	0	1	0	0	-0.38381	-0.587598	0.203788	0.203788	0	0	0	0	-4.33	0.294	1	2	0	0
83	25	2013	EasternKentucky	Ohio Valley Conference	25	0.714	15	31	0	1	0	0	-0.383867	-0.591273	0.207406	0.207406	0	0	0	0	-4.37	0.348615	1	2	0	0
83	25	2014	EasternKentucky	Ohio Valley Conference	24	0.706	14	30	1	1	0	0	-0.38288	-0.587015	0.204135	0.204135	0	0	0	0	-5.04	0.459385	1	2	0	0
83	25	2015	EasternKentucky	Ohio Valley Conference	21	0.636	13	29	0	1	0	0	-0.383641	-0.591001	0.207359	0.207359	0	0	0	0	-2.63	0.425385	1	2	0	0
83	25	2016	EasternKentucky	Ohio Valley Conference	15	0.484	15	31	0	1	0	0	-0.384439	-0.588704	0.204265	0.204265	0	0	0	0	-4.67	0.312923	1	1	0	0
83	25	2017	EasternKentucky	Ohio Valley Conference	12	0.387	15	31	0	1	0	0	-0.383734	-0.589686	0.205952	0.205952	0	0	0	0	0.22	0.330769	1	2	0	0
83	25	2018	EasternKentucky	Ohio Valley Conference	11	0.355	13	31	0	1	0	0	-0.383979	-0.590037	0.206058	0.206058	0	0	0	0	1.19	0.250462	1	2	0	0
83	25	2019	EasternKentucky	Ohio Valley Conference	13	0.419	13	31	0	1	0	0	-0.384095	-0.587866	0.203771	0.203771	0	0	0	0	0.83	0.382923	1	2	0	0
84	18	2001	EasternMichigan	Mid-American Conference	3	0.107	9	27	0	1	0	0	-0.383178	-0.607665	0.224486	0.224486	0	0	0	0		0.188866	1	0	0	0
84	18	2002	EasternMichigan	Mid-American Conference	6	0.2	11	29	0	1	0	0	-0.384509	-0.609671	0.225161	0.225161	0	0	0	0	-4.21	0.214026	1	1	0	0
84	18	2003	EasternMichigan	Mid-American Conference	14	0.5	9	27	0	1	0	0	-0.383229	-0.608598	0.225369	0.225369	0	0	0	0	-7.61	0.280965	1	2	0	0
84	18	2004	EasternMichigan	Mid-American Conference	13	0.464	9	27	0	1	0	0	-0.385865	-0.608453	0.222588	0.222588	0	0	0	0	-5.1	0.296448	1	3	0	0
84	18	2005	EasternMichigan	Mid-American Conference	12	0.4	11	29	0	1	0	0	-0.384065	-0.620647	0.236582	0.236582	0	0	0	0	-4.93	0.303734	1	2	0	0
84	18	2006	EasternMichigan	Mid-American Conference	7	0.25	9	27	0	1	0	0	-0.387946	-0.616665	0.228719	0.228719	0	0	0	0	-3	0.174294	1	0	0	0
84	18	2007	EasternMichigan	Mid-American Conference	13	0.406	14	30	0	1	0	0	-0.395069	-0.622578	0.227509	0.227509	0	0	0	0	-1.96	0.095173	1	0	0	0
84	18	2008	EasternMichigan	Mid-American Conference	14	0.452	13	29	0	1	0	0	-0.395181	-0.622928	0.227746	0.227746	0	0	0	0	-1.79	0.104167	1	0	0	0
84	18	2009	EasternMichigan	Mid-American Conference	8	0.25	15	31	0	1	0	0	-0.393943	-0.620791	0.226848	0.226848	0	0	0	0	3.45	0.09449	1	2	0	0
84	18	2010	EasternMichigan	Mid-American Conference	17	0.531	14	30	0	1	0	0	-0.393327	-0.61717	0.223842	0.223842	0	0	0	0	-3.46	0.11464	1	2	0	0
84	18	2011	EasternMichigan	Mid-American Conference	9	0.29	14	30	0	1	0	0	-0.384351	-0.600726	0.216375	0.216375	0	0	0	0	-1.76	0.118056	1	3	0	0
84	18	2012	EasternMichigan	Mid-American Conference	14	0.438	15	31	0	1	0	0	-0.38381	-0.597528	0.213718	0.213718	0	0	0	0	2.54	0.136612	1	1	0	0
84	18	2013	EasternMichigan	Mid-American Conference	16	0.471	15	31	0	1	0	0	-0.383867	-0.598866	0.214999	0.214999	0	0	0	0	2.07	0.104394	1	3	0	0
84	18	2014	EasternMichigan	Mid-American Conference	22	0.595	13	31	0	1	0	0	-0.38288	-0.594377	0.211497	0.211497	0	0	0	0	8.94	0.102573	1	3	0	0
84	18	2015	EasternMichigan	Mid-American Conference	21	0.6	13	31	0	1	0	0	-0.383641	-0.598163	0.214522	0.214522	0	0	0	0	-4.35	0.0976776	1	4	0	0
84	18	2016	EasternMichigan	Mid-American Conference	18	0.545	13	31	0	1	0	0	-0.384439	-0.595606	0.211167	0.211167	0	0	0	0	5.22	0.139686	1	4	0	0
84	18	2017	EasternMichigan	Mid-American Conference	16	0.485	13	31	0	1	0	0	-0.383734	-0.596381	0.212647	0.212647	0	0	0	0	5.08	0.141735	1	4	0	0
84	18	2018	EasternMichigan	Mid-American Conference	22	0.629	13	31	0	1	0	0	-0.383979	-0.596531	0.212551	0.212551	0	0	0	0	-2.23	0.173497	1	4	0	0
84	18	2019	EasternMichigan	Mid-American Conference	15	0.469	13	31	0	1	0	0	-0.384095	-0.576815	0.19272	0.19272	0	0	0	0	8.22	0.192623	1	4	0	0
85	8	2001	EasternWashington	Big Sky Conference	17	0.607	10	26	0	1	0	0	-0.383178	-0.630284	0.247105	0.247105	0	0	0	0		0.404333	1	2	0	0
85	8	2002	EasternWashington	Big Sky Conference	17	0.567	14	28	0	1	0	0	-0.384509	-0.631252	0.246743	0.246743	0	0	0	0	6.97	0.358167	1	2	0	0
85	8	2003	EasternWashington	Big Sky Conference	18	0.581	14	28	0	1	0	0	-0.383229	-0.629218	0.245989	0.245989	0	0	1	0	3.79	0.440833	1	1	0	0
85	8	2004	EasternWashington	Big Sky Conference	17	0.567	13	27	1	1	0	0	-0.385865	-0.628051	0.242186	0.242186	0	0	0	0	7.22	0.460833	1	1	0	0
85	8	2005	EasternWashington	Big Sky Conference	8	0.286	13	27	0	1	0	0	-0.384065	-0.639647	0.255581	0.255581	0	0	0	0	7.35	0.35	1	1	0	0
85	8	2006	EasternWashington	Big Sky Conference	15	0.5	14	28	0	1	0	0	-0.387946	-0.636194	0.248248	0.248248	0	0	0	0	4.19	0.375333	1	1	0	0
85	8	2007	EasternWashington	Big Sky Conference	15	0.517	13	29	0	1	0	0	-0.395069	-0.641344	0.246275	0.246275	0	0	0	0	6.93	0.399333	1	3	0	0
85	8	2008	EasternWashington	Big Sky Conference	11	0.367	14	30	0	1	0	0	-0.395181	-0.641062	0.245881	0.245881	0	0	0	0	5.02	0.254667	1	2	0	0
85	8	2009	EasternWashington	Big Sky Conference	12	0.4	14	30	0	1	0	0	-0.393943	-0.638222	0.244279	0.244279	0	0	0	0	5.81	0.313333	1	2	0	0
85	8	2010	EasternWashington	Big Sky Conference	9	0.3	14	30	0	1	0	0	-0.393327	-0.634016	0.240689	0.240689	0	0	0	0	2.98	0.260667	1	2	0	0
85	8	2011	EasternWashington	Big Sky Conference	10	0.333	13	29	0	1	0	0	-0.384351	-0.617066	0.232715	0.232715	0	0	0	0	1.97	0.1835	1	2	0	0
85	8	2012	EasternWashington	Big Sky Conference	15	0.469	14	30	0	1	0	0	-0.38381	-0.613132	0.229323	0.229323	0	0	0	0	5.29	0.381	1	2	0	0
85	8	2013	EasternWashington	Big Sky Conference	10	0.323	11	31	0	1	0	0	-0.383867	-0.61405	0.230183	0.230183	0	0	0	0	-1.41	0.190167	1	0	0	0
85	8	2014	EasternWashington	Big Sky Conference	15	0.484	11	31	0	1	0	0	-0.38288	-0.609101	0.226222	0.226222	0	0	0	0	6.45	0.2015	1	2	0	0
85	8	2015	EasternWashington	Big Sky Conference	26	0.743	13	31	1	1	0	0	-0.383641	-0.612488	0.228847	0.228847	0	0	0	0	3.94	0.320667	1	3	0	0
85	8	2016	EasternWashington	Big Sky Conference	18	0.529	12	30	0	1	0	0	-0.384439	-0.609409	0.22497	0.22497	0	0	0	0	1.43	0.291167	1	2	0	0
85	8	2017	EasternWashington	Big Sky Conference	22	0.647	13	31	0	1	0	0	-0.383734	-0.609769	0.226036	0.226036	0	0	0	0	2.16	0.259833	1	2	0	0
85	8	2018	EasternWashington	Big Sky Conference	20	0.571	13	31	0	1	0	0	-0.383979	-0.609518	0.225539	0.225539	0	0	0	0	6.2	0.271333	1	2	0	0
85	8	2019	EasternWashington	Big Sky Conference	16	0.471	11	31	0	1	0	0	-0.384095	-0.60681	0.222716	0.222716	0	0	0	0	7.19	0.192	1	1	0	0
86	9	2001	Elon	Big South Conference	9	0.31	15	29	0	0	0	0	-0.383178	-0.630284	0.247105	0.247105	0	0	0	0		0.446688	1	2	0	0
86	9	2002	Elon	Big South Conference	13	0.448	13	27	0	0	0	0	-0.384509	-0.631252	0.246743	0.246743	0	0	0	0	5.87	0.552681	1	4	0	0
86	9	2003	Elon	Big South Conference	12	0.444	12	26	0	0	0	0	-0.383229	-0.629218	0.245989	0.245989	0	0	0	0	7.16	0.555836	1	2	0	0
86	30	2004	Elon	Southern Conference	12	0.4	12	28	0	0	0	0	-0.385865	-0.551088	0.165223	0.165223	0	0	0	1	2.94	0.581073	1	2	0	0
86	30	2005	Elon	Southern Conference	8	0.258	13	29	0	0	0	0	-0.384065	-0.565034	0.180969	0.180969	0	0	0	0	4.52	0.637855	1	2	0	0
86	30	2006	Elon	Southern Conference	15	0.517	13	27	0	0	0	0	-0.387946	-0.582933	0.194987	0.194987	0	0	0	0	6.26	0.936278	1	3	0	0
86	30	2007	Elon	Southern Conference	7	0.233	11	29	0	0	0	0	-0.395069	-0.590165	0.195096	0.195096	0	0	0	0	8.97	0.636593	1	2	0	0
86	30	2008	Elon	Southern Conference	14	0.424	9	29	0	0	0	0	-0.395181	-0.584186	0.189005	0.189005	0	0	0	0	4.35	0.595584	1	2	0	0
86	30	2009	Elon	Southern Conference	11	0.355	9	29	0	0	0	0	-0.393943	-0.588107	0.194164	0.194164	0	0	0	0	6.18	0.663091	1	2	0	0
86	30	2010	Elon	Southern Conference	9	0.281	12	30	0	0	0	0	-0.393327	-0.585582	0.192255	0.192255	0	0	0	0	2.18	0.702208	1	1	0	0
86	30	2011	Elon	Southern Conference	14	0.452	11	29	0	0	0	0	-0.384351	-0.57009	0.185739	0.185739	0	0	0	0	3.76	0.857413	1	3	0	0
86	30	2012	Elon	Southern Conference	15	0.484	11	29	0	0	0	0	-0.38381	-0.56827	0.18446	0.18446	0	0	0	0	5.98	0.784858	1	2	0	0
86	30	2013	Elon	Southern Conference	21	0.636	12	30	0	0	0	0	-0.383867	-0.570395	0.186528	0.186528	0	0	0	0	0.61	0.842902	1	2	0	0
86	30	2014	Elon	Southern Conference	18	0.563	15	31	0	0	0	0	-0.38288	-0.603078	0.220198	0.220198	0	0	0	0	5.35	0.81388	1	3	0	0
86	12	2015	Elon	Colonial Athletic Association	15	0.455	13	31	0	0	0	0	-0.383641	-0.569513	0.185872	0.185872	0	0	0	1	-4.22	0.851735	1	2	0	0
86	12	2016	Elon	Colonial Athletic Association	16	0.5	13	31	0	0	0	0	-0.384439	-0.567999	0.18356	0.18356	0	0	0	0	0.17	0.760252	1	2	0	0
86	12	2017	Elon	Colonial Athletic Association	18	0.563	13	31	0	0	0	0	-0.383734	-0.569603	0.185869	0.185869	0	0	0	0	-1.75	0.839748	1	2	0	0
86	12	2018	Elon	Colonial Athletic Association	14	0.438	13	31	0	0	0	0	-0.383979	-0.570556	0.186577	0.186577	0	0	0	0	2.4	0.311961	1	2	0	0
86	12	2019	Elon	Colonial Athletic Association	11	0.344	13	31	0	0	0	0	-0.384095	-0.568922	0.184827	0.184827	0	0	0	0	-3.99	0.393922	1	2	0	0
87	22	2001	Evansville	Missouri Valley Conference	14	0.467	11	29	0	0	0	0	-0.383178	-0.531043	0.147864	0.147864	0	0	0	0		0.57184	1	1	0	0
87	22	2002	Evansville	Missouri Valley Conference	7	0.25	9	27	0	0	0	0	-0.384509	-0.536564	0.152055	0.152055	0	0	0	0	0.17	0.46576	1	0	0	0
87	22	2003	Evansville	Missouri Valley Conference	12	0.429	9	27	0	0	0	0	-0.383229	-0.50189	0.118661	0.118661	0	0	0	0	6.65	0.53368	1	0	0	0
87	22	2004	Evansville	Missouri Valley Conference	7	0.241	9	27	0	0	0	0	-0.385865	-0.507033	0.121168	0.121168	0	0	0	0	4.16	0.52944	1	0	0	0
87	22	2005	Evansville	Missouri Valley Conference	11	0.393	9	27	0	0	0	0	-0.384065	-0.522324	0.138259	0.138259	0	0	0	0	-7.05	0.50544	1	0	0	0
87	22	2006	Evansville	Missouri Valley Conference	10	0.345	9	27	0	0	0	0	-0.387946	-0.524878	0.136932	0.136932	0	0	0	0	-5.9	0.482	1	0	0	0
87	22	2007	Evansville	Missouri Valley Conference	14	0.452	12	30	0	0	0	0	-0.395069	-0.500603	0.105534	0.105534	0	0	0	0	-2.78	0.43952	1	0	0	0
87	22	2008	Evansville	Missouri Valley Conference	9	0.3	11	29	0	0	0	0	-0.395181	-0.472412	0.0772309	0.0772309	0	0	0	0	-7.24	0.43888	1	1	0	0
87	22	2009	Evansville	Missouri Valley Conference	17	0.548	11	29	0	0	0	0	-0.393943	-0.476111	0.0821679	0.0821679	0	0	0	0	-4.22	0.46904	1	1	0	0
87	22	2010	Evansville	Missouri Valley Conference	9	0.3	11	29	0	0	0	0	-0.393327	-0.477343	0.0840159	0.0840159	0	0	0	0	-8.66	0.38656	1	1	0	0
87	22	2011	Evansville	Missouri Valley Conference	16	0.5	11	29	0	0	0	0	-0.384351	-0.465108	0.0807575	0.0807575	0	0	0	0	1.02	0.491	1	1	0	0
87	22	2012	Evansville	Missouri Valley Conference	16	0.5	11	29	0	0	0	0	-0.38381	-0.460989	0.0771791	0.0771791	0	0	0	0	-3.35	0.5135	1	1	0	0
87	22	2013	Evansville	Missouri Valley Conference	21	0.583	13	31	0	0	0	0	-0.383867	-0.459169	0.0753018	0.0753018	0	0	0	0	-2.62	0.4463	1	1	0	0
87	22	2014	Evansville	Missouri Valley Conference	14	0.424	13	31	0	0	0	0	-0.38288	-0.416951	0.0340715	0.0340715	0	0	0	0	-2.1	0.4546	1	2	0	0
87	22	2015	Evansville	Missouri Valley Conference	24	0.667	12	30	0	0	0	0	-0.383641	-0.36753	-0.0161118	0.0161118	0	0	0	0	-5.22	0.4224	1	1	0	0
87	22	2016	Evansville	Missouri Valley Conference	25	0.735	13	31	0	0	0	0	-0.384439	-0.373373	-0.0110661	0.0110661	0	0	0	0	-4.77	0.5147	1	1	0	0
87	22	2017	Evansville	Missouri Valley Conference	16	0.485	13	31	0	0	0	0	-0.383734	-0.36676	-0.0169736	0.0169736	0	0	0	0	-2.4	0.4115	1	2	0	0
87	22	2018	Evansville	Missouri Valley Conference	17	0.531	13	31	0	0	0	0	-0.383979	-0.457566	0.0735867	0.0735867	0	0	0	0	-3.48	0.3782	1	2	0	0
87	22	2019	Evansville	Missouri Valley Conference	11	0.344	13	31	0	0	0	0	-0.384095	-0.459044	0.0749496	0.0749496	0	0	0	0	1.87	0.5294	1	2	0	0
88	17	2001	Fairfield	Metro Atlantic Athletic Conference	12	0.429	9	27	0	0	0	0	-0.383178	-0.630284	0.247105	0.247105	0	0	0	0		0.232778	1	0	0	0
88	17	2002	Fairfield	Metro Atlantic Athletic Conference	12	0.414	9	27	0	0	0	0	-0.384509	-0.631252	0.246743	0.246743	0	0	0	0	-2.28	0.327667	1	0	0	0
88	17	2003	Fairfield	Metro Atlantic Athletic Conference	19	0.613	9	27	0	0	0	0	-0.383229	-0.629218	0.245989	0.245989	0	0	1	0	1.75	0.317667	1	0	0	0
88	17	2004	Fairfield	Metro Atlantic Athletic Conference	19	0.633	11	29	0	0	0	0	-0.385865	-0.628051	0.242186	0.242186	0	0	0	0	2.62	0.278556	1	0	0	0
88	17	2005	Fairfield	Metro Atlantic Athletic Conference	15	0.5	10	28	0	0	0	0	-0.384065	-0.639647	0.255581	0.255581	0	0	0	0	2.19	0.291	1	0	0	0
88	17	2006	Fairfield	Metro Atlantic Athletic Conference	9	0.321	9	27	0	0	0	0	-0.387946	-0.636194	0.248248	0.248248	0	0	0	0	4.71	0.265	1	0	0	0
88	17	2007	Fairfield	Metro Atlantic Athletic Conference	13	0.406	13	31	0	0	0	0	-0.395069	-0.641344	0.246275	0.246275	0	0	0	0	5.93	0.301	1	0	0	0
88	17	2008	Fairfield	Metro Atlantic Athletic Conference	14	0.467	11	29	0	0	0	0	-0.395181	-0.641062	0.245881	0.245881	0	0	0	0	2.24	0.310889	1	0	0	0
88	17	2009	Fairfield	Metro Atlantic Athletic Conference	17	0.531	12	30	0	0	0	0	-0.393943	-0.638222	0.244279	0.244279	0	0	0	0	3.26	0.258111	1	0	0	0
88	17	2010	Fairfield	Metro Atlantic Athletic Conference	23	0.676	11	29	0	0	0	0	-0.393327	-0.634016	0.240689	0.240689	0	0	0	0	-7.06	0.270111	1	0	0	0
88	17	2011	Fairfield	Metro Atlantic Athletic Conference	25	0.758	11	29	0	0	0	0	-0.384351	-0.617066	0.232715	0.232715	0	0	1	0	-5.55	0.328778	1	0	0	0
88	17	2012	Fairfield	Metro Atlantic Athletic Conference	22	0.595	12	30	0	0	0	0	-0.38381	-0.613132	0.229323	0.229323	0	0	0	0	3.69	0.248778	1	0	0	0
88	17	2013	Fairfield	Metro Atlantic Athletic Conference	19	0.543	13	31	0	0	0	0	-0.383867	-0.61405	0.230183	0.230183	0	0	0	0	-0.84	0.240556	1	0	0	0
88	17	2014	Fairfield	Metro Atlantic Athletic Conference	7	0.219	11	31	0	0	0	0	-0.38288	-0.609101	0.226222	0.226222	0	0	0	0	2.91	0.189222	1	0	0	0
88	17	2015	Fairfield	Metro Atlantic Athletic Conference	7	0.226	10	30	0	0	0	0	-0.383641	-0.612488	0.228847	0.228847	0	0	0	0	-1.87	0.223333	1	0	0	0
88	17	2016	Fairfield	Metro Atlantic Athletic Conference	19	0.576	10	30	0	0	0	0	-0.384439	-0.609409	0.22497	0.22497	0	0	0	0	-1.65	0.145444	1	0	0	0
88	17	2017	Fairfield	Metro Atlantic Athletic Conference	16	0.516	9	29	0	0	0	0	-0.383734	-0.609769	0.226036	0.226036	0	0	0	0	-2.55	0.186	1	0	0	0
88	17	2018	Fairfield	Metro Atlantic Athletic Conference	17	0.515	11	29	0	0	0	0	-0.383979	-0.609518	0.225539	0.225539	0	0	0	0	-0.9	0.149667	1	0	0	0
88	17	2019	Fairfield	Metro Atlantic Athletic Conference	9	0.29	12	30	0	0	0	0	-0.384095	-0.60681	0.222716	0.222716	0	0	0	0	-3.01	0.150778	1	0	0	0
89	24	2001	FairleighDickinson	Northeast Conference	13	0.464	7	27	0	0	0	0	-0.383178	-0.630284	0.247105	0.247105	0	0	0	0		0.425333	1	0	0	0
89	24	2002	FairleighDickinson	Northeast Conference	4	0.138	9	29	0	0	0	0	-0.384509	-0.631252	0.246743	0.246743	0	0	0	0	-6	0.222333	1	0	0	0
89	24	2003	FairleighDickinson	Northeast Conference	15	0.517	9	27	0	0	0	0	-0.383229	-0.629218	0.245989	0.245989	0	0	0	0	-12.15	0.260333	1	0	0	0
89	24	2004	FairleighDickinson	Northeast Conference	17	0.586	9	27	0	0	0	0	-0.385865	-0.628051	0.242186	0.242186	0	0	0	0	-2.01	0.296	1	1	0	0
89	24	2005	FairleighDickinson	Northeast Conference	20	0.606	11	29	1	0	0	0	-0.384065	-0.639647	0.255581	0.255581	0	0	0	0	0.75	0.419	1	1	0	0
89	24	2006	FairleighDickinson	Northeast Conference	20	0.625	10	28	0	0	0	0	-0.387946	-0.636194	0.248248	0.248248	0	0	1	0	4.12	0.376333	1	1	0	0
89	24	2007	FairleighDickinson	Northeast Conference	14	0.467	11	29	0	0	0	0	-0.395069	-0.641344	0.246275	0.246275	0	0	0	0	-0.81	0.269667	1	1	0	0
89	24	2008	FairleighDickinson	Northeast Conference	8	0.286	10	28	0	0	0	0	-0.395181	-0.641062	0.245881	0.245881	0	0	0	0	2.38	0.159	1	0	0	0
89	24	2009	FairleighDickinson	Northeast Conference	7	0.233	12	30	0	0	0	0	-0.393943	-0.638222	0.244279	0.244279	0	0	0	0	2.32	0.177667	1	0	0	0
89	24	2010	FairleighDickinson	Northeast Conference	11	0.344	13	31	0	0	0	0	-0.393327	-0.634016	0.240689	0.240689	0	0	0	0	-1.97	0.174667	1	0	0	0
89	24	2011	FairleighDickinson	Northeast Conference	5	0.172	11	29	0	0	0	0	-0.384351	-0.617066	0.232715	0.232715	0	0	0	0	-2.32	0.261667	1	0	0	0
89	24	2012	FairleighDickinson	Northeast Conference	3	0.103	11	29	0	0	0	0	-0.38381	-0.613132	0.229323	0.229323	0	0	0	0	-0.61	0.284333	1	0	0	0
89	24	2013	FairleighDickinson	Northeast Conference	7	0.226	13	31	0	0	0	0	-0.383867	-0.61405	0.230183	0.230183	0	0	0	0	-0.56	0.191333	1	0	0	0
89	24	2014	FairleighDickinson	Northeast Conference	10	0.323	14	30	0	0	0	0	-0.38288	-0.609101	0.226222	0.226222	0	0	0	0	4.97	0.260667	1	2	0	0
89	24	2015	FairleighDickinson	Northeast Conference	8	0.276	11	29	0	0	0	0	-0.383641	-0.612488	0.228847	0.228847	0	0	0	0	2.59	0.229	1	1	0	0
89	24	2016	FairleighDickinson	Northeast Conference	18	0.545	11	29	1	0	0	0	-0.384439	-0.609409	0.22497	0.22497	0	0	0	0	-0.17	0.256333	1	1	0	0
89	24	2017	FairleighDickinson	Northeast Conference	11	0.367	11	29	0	0	0	0	-0.383734	-0.609769	0.226036	0.226036	0	0	0	0	7.64	0.343667	1	1	0	0
89	24	2018	FairleighDickinson	Northeast Conference	13	0.419	11	29	0	0	0	0	-0.383979	-0.609518	0.225539	0.225539	0	0	0	0	5.93	0.171333	1	2	0	0
89	24	2019	FairleighDickinson	Northeast Conference	21	0.6	12	30	1	0	0	0	-0.384095	-0.60681	0.222716	0.222716	0	0	0	0	-1.86	0.189	1	2	0	0
90	29	2001	Florida	Southeastern Conference	24	0.774	11	27	1	1	1	0	0.644721	1.44949	-0.80477	0.80477	0	1	0	0		0.912972	0	0	1	0
90	29	2002	Florida	Southeastern Conference	22	0.71	12	28	1	1	1	0	0.833103	1.50215	-0.669042	0.669042	0	1	0	0	-0.56	0.93566	0	0	1	0
90	29	2003	Florida	Southeastern Conference	25	0.758	14	30	1	1	1	0	1.10655	1.54318	-0.436633	0.436633	0	1	0	0	-0.9	0.908296	0	0	1	0
90	29	2004	Florida	Southeastern Conference	20	0.645	11	27	1	1	1	0	1.04248	1.55613	-0.513649	0.513649	0	1	0	0	0.08	0.956616	0	0	1	0
90	29	2005	Florida	Southeastern Conference	24	0.75	11	27	1	1	1	0	1.15458	1.56529	-0.410706	0.410706	0	1	0	0	-4.3	0.896259	0	0	1	0
90	29	2006	Florida	Southeastern Conference	33	0.846	14	30	1	1	1	0	1.36263	1.5291	-0.166465	0.166465	0	1	0	0	-8.46	0.939643	0	0	1	0
90	29	2007	Florida	Southeastern Conference	35	0.875	15	31	1	1	1	0	1.70299	1.49557	0.207419	0.207419	0	1	0	0	-6.87	1.02407	0	0	1	0
90	29	2008	Florida	Southeastern Conference	24	0.667	15	31	0	1	1	0	1.63379	1.48746	0.146328	0.146328	0	1	1	0	-9.31	0.935314	0	0	0	0
90	29	2009	Florida	Southeastern Conference	25	0.694	15	31	0	1	1	0	1.5589	1.41867	0.140233	0.140233	0	1	1	0	-8.15	0.894267	0	0	0	0
90	29	2010	Florida	Southeastern Conference	21	0.618	15	31	1	1	1	0	1.50356	1.43811	0.065449	0.065449	0	1	0	0	-1.96	0.947956	0	0	1	0
90	29	2011	Florida	Southeastern Conference	29	0.784	14	30	1	1	1	0	1.63077	1.44784	0.182927	0.182927	0	1	0	0	1.55	0.882058	0	0	1	0
90	29	2012	Florida	Southeastern Conference	26	0.703	15	31	1	1	1	0	1.65284	1.43105	0.22179	0.22179	0	1	0	0	-1.67	0.903533	0	0	1	0
90	29	2013	Florida	Southeastern Conference	29	0.784	12	30	1	1	1	0	1.7804	1.33823	0.442164	0.442164	0	1	0	0	4.09	0.924576	0	0	1	0
90	29	2014	Florida	Southeastern Conference	36	0.923	13	31	1	1	1	0	2.07447	1.32344	0.75103	0.75103	0	1	0	0	2.39	0.993332	0	0	1	0
90	29	2015	Florida	Southeastern Conference	16	0.485	13	31	0	1	1	0	1.99862	1.31372	0.684895	0.684895	0	1	0	0	4.19	0.91531	0	0	1	0
90	29	2016	Florida	Southeastern Conference	21	0.583	13	31	0	1	1	0	1.92744	1.28657	0.640871	0.640871	0	1	1	0	6.76	0.83876	0	0	1	0
90	29	2017	Florida	Southeastern Conference	27	0.75	13	31	1	1	1	0	1.92915	1.26803	0.661115	0.661115	0	1	0	0	8.19	0.925701	0	0	1	0
90	29	2018	Florida	Southeastern Conference	21	0.618	13	31	1	1	1	0	1.89871	1.2551	0.643611	0.643611	0	1	0	0	4.57	0.842743	0	0	1	0
90	29	2019	Florida	Southeastern Conference	20	0.556	13	31	1	1	1	0	1.84628	1.29439	0.55189	0.55189	0	1	0	0	5.12	0.831313	0	0	1	0
91	20	2001	FloridaA&M	Mid-Eastern Athletic Conference	6	0.214	9	27	0	1	0	0	-0.383178	-0.630284	0.247105	0.247105	0	0	0	0		0.36315	1	0	0	0
91	20	2002	FloridaA&M	Mid-Eastern Athletic Conference	9	0.321	9	27	0	1	0	0	-0.384509	-0.631252	0.246743	0.246743	0	0	0	0	11.51	0.523923	1	0	0	0
91	20	2003	FloridaA&M	Mid-Eastern Athletic Conference	17	0.586	9	27	0	1	0	0	-0.383229	-0.629218	0.245989	0.245989	0	0	0	0	-0.96	0.688559	1	0	0	0
91	20	2004	FloridaA&M	Mid-Eastern Athletic Conference	15	0.469	9	27	1	1	0	0	-0.385865	-0.628051	0.242186	0.242186	0	0	0	0	1.67	0.570877	1	0	0	0
91	20	2005	FloridaA&M	Mid-Eastern Athletic Conference	14	0.483	9	27	0	1	0	0	-0.384065	-0.639647	0.255581	0.255581	0	0	0	0	11.93	0.406538	1	0	0	0
91	20	2006	FloridaA&M	Mid-Eastern Athletic Conference	14	0.452	12	30	0	1	0	0	-0.387946	-0.636194	0.248248	0.248248	0	0	0	0	9.14	0.437742	1	1	0	0
91	20	2007	FloridaA&M	Mid-Eastern Athletic Conference	21	0.6	13	31	1	1	0	0	-0.395069	-0.641344	0.246275	0.246275	0	0	0	0	10.61	0.381575	1	3	0	0
91	20	2008	FloridaA&M	Mid-Eastern Athletic Conference	15	0.469	14	30	0	1	0	0	-0.395181	-0.641062	0.245881	0.245881	0	0	0	0	5.87	0.375334	1	2	0	0
91	20	2009	FloridaA&M	Mid-Eastern Athletic Conference	10	0.323	11	29	0	1	0	0	-0.393943	-0.638222	0.244279	0.244279	0	0	0	0	5	0.235917	1	0	0	0
91	20	2010	FloridaA&M	Mid-Eastern Athletic Conference	9	0.29	14	30	0	1	0	0	-0.393327	-0.634016	0.240689	0.240689	0	0	0	0	1.93	0.159664	1	1	0	0
91	20	2011	FloridaA&M	Mid-Eastern Athletic Conference	12	0.375	15	31	0	1	0	0	-0.384351	-0.617066	0.232715	0.232715	0	0	0	0	1.52	0.145451	1	4	0	0
91	20	2012	FloridaA&M	Mid-Eastern Athletic Conference	10	0.303	14	30	0	1	0	0	-0.38381	-0.613132	0.229323	0.229323	0	0	0	0	1.42	0.117128	1	2	0	0
91	20	2013	FloridaA&M	Mid-Eastern Athletic Conference	8	0.258	14	30	0	1	0	0	-0.383867	-0.61405	0.230183	0.230183	0	0	0	0	1.98	0.0752153	1	2	0	0
91	20	2014	FloridaA&M	Mid-Eastern Athletic Conference	14	0.438	14	30	0	1	0	0	-0.38288	-0.609101	0.226222	0.226222	0	0	0	0	-0.98	0.147422	1	2	0	0
91	20	2015	FloridaA&M	Mid-Eastern Athletic Conference	2	0.069	13	29	0	1	0	0	-0.383641	-0.612488	0.228847	0.228847	0	0	0	0	-2.52	0.0970018	1	0	0	0
91	20	2016	FloridaA&M	Mid-Eastern Athletic Conference	8	0.276	13	29	0	1	0	0	-0.384439	-0.609409	0.22497	0.22497	0	0	0	0	-4.23	0.192344	1	2	0	0
91	20	2017	FloridaA&M	Mid-Eastern Athletic Conference	7	0.233	13	29	0	1	0	0	-0.383734	-0.609769	0.226036	0.226036	0	0	0	0	-4.68	0.156863	1	2	0	0
91	20	2018	FloridaA&M	Mid-Eastern Athletic Conference	9	0.265	16	32	0	1	0	0	-0.383979	-0.609518	0.225539	0.225539	0	0	0	0	6.38	0.226994	1	1	0	0
91	20	2019	FloridaA&M	Mid-Eastern Athletic Conference	12	0.387	15	31	0	1	0	0	-0.384095	-0.60681	0.222716	0.222716	0	0	0	0	4.97	0.285922	1	2	0	0
92	5	2001	FloridaAtlantic	Trans America Athletic Conference	7	0.226	11	29	0	1	0	0	-0.383178	-0.630284	0.247105	0.247105	0	0	0	0		0.411379	1	2	0	0
92	5	2002	FloridaAtlantic	Atlantic Sun Conference	19	0.613	7	27	1	1	0	0	-0.384509	-0.631252	0.246743	0.246743	0	0	0	0	-4.52	0.436897	1	2	0	0
92	5	2003	FloridaAtlantic	Atlantic Sun Conference	7	0.25	12	28	0	1	0	0	-0.383229	-0.629218	0.245989	0.245989	0	0	0	0	1.76	0.262069	1	1	0	0
92	5	2004	FloridaAtlantic	Atlantic Sun Conference	9	0.321	7	27	0	1	0	0	-0.385865	-0.628051	0.242186	0.242186	0	0	0	0	-3.27	0.181724	1	2	0	0
92	5	2005	FloridaAtlantic	Atlantic Sun Conference	10	0.37	7	27	0	1	0	0	-0.384065	-0.639647	0.255581	0.255581	0	0	0	0	6.56	0.18	1	0	0	0
92	5	2006	FloridaAtlantic	Atlantic Sun Conference	15	0.536	7	27	0	1	0	0	-0.387946	-0.6069	0.218955	0.218955	0	0	0	0	-1.06	0.383103	1	0	0	0
92	34	2007	FloridaAtlantic	Sun Belt Conference	16	0.516	11	29	0	1	0	0	-0.395069	-0.56123	0.166161	0.166161	0	0	0	1	1.18	0.32	1	1	0	0
92	34	2008	FloridaAtlantic	Sun Belt Conference	15	0.455	13	31	0	1	0	0	-0.395181	-0.563642	0.168461	0.168461	0	0	0	0	-5.96	0.264828	1	0	0	0
92	34	2009	FloridaAtlantic	Sun Belt Conference	6	0.188	13	31	0	1	0	0	-0.393943	-0.563804	0.169861	0.169861	0	0	0	0	2.45	0.35069	1	0	0	0
92	34	2010	FloridaAtlantic	Sun Belt Conference	14	0.467	11	29	0	1	0	0	-0.393327	-0.562094	0.168767	0.168767	0	0	0	0	5.41	0.449655	1	2	0	0
92	34	2011	FloridaAtlantic	Sun Belt Conference	21	0.656	14	30	0	1	0	0	-0.384351	-0.580302	0.195951	0.195951	0	0	1	0	3.44	0.531724	1	2	0	0
92	34	2012	FloridaAtlantic	Sun Belt Conference	11	0.367	13	29	0	1	0	0	-0.38381	-0.578022	0.194213	0.194213	0	0	0	0	8.65	0.731724	1	1	0	0
92	34	2013	FloridaAtlantic	Sun Belt Conference	14	0.438	11	31	0	1	0	0	-0.383867	-0.576779	0.192912	0.192912	0	0	0	0	-0.82	0.508965	1	1	0	0
92	13	2014	FloridaAtlantic	Conference USA	10	0.313	15	31	0	1	0	1	-0.38288	-0.548364	0.165485	0.165485	0	0	0	1	1.13	0.464138	0	2	0	0
92	13	2015	FloridaAtlantic	Conference USA	9	0.31	11	29	0	1	0	1	-0.383641	-0.541886	0.158245	0.158245	0	0	0	0	-2.59	0.403793	0	2	0	0
92	13	2016	FloridaAtlantic	Conference USA	8	0.242	13	31	0	1	0	1	-0.384439	-0.541378	0.15694	0.15694	0	0	0	0	4.72	0.396207	0	2	0	0
92	13	2017	FloridaAtlantic	Conference USA	10	0.333	11	29	0	1	0	1	-0.383734	-0.543781	0.160047	0.160047	0	0	0	0	-1.66	0.436897	0	2	0	0
92	13	2018	FloridaAtlantic	Conference USA	12	0.387	12	30	0	1	0	1	-0.383979	-0.545509	0.16153	0.16153	0	0	0	0	-0.38	0.409655	0	3	0	0
92	13	2019	FloridaAtlantic	Conference USA	17	0.515	13	31	0	1	0	1	-0.384095	-0.544565	0.16047	0.16047	0	0	0	0	-1.4	0.410345	0	3	0	0
93	5	2011	FloridaGulfCoast	Atlantic Sun Conference	10	0.333	10	30	0	1	0	0	-0.384351	-0.597013	0.212662	0.212662	1	0	0	0	-1.99	0.380222	1	0	0	0
93	5	2012	FloridaGulfCoast	Atlantic Sun Conference	15	0.469	11	29	0	1	0	0	-0.38381	-0.592066	0.208257	0.208257	1	0	0	0	-2.22	0.394444	1	1	0	0
93	5	2013	FloridaGulfCoast	Atlantic Sun Conference	26	0.703	13	31	1	1	0	0	-0.383867	-0.593551	0.209684	0.209684	1	0	0	0	4.57	0.509111	1	2	0	0
93	5	2014	FloridaGulfCoast	Atlantic Sun Conference	22	0.629	13	31	0	1	0	0	-0.38288	-0.589224	0.206344	0.206344	1	0	1	0	-2.98	0.964445	1	2	0	0
93	5	2015	FloridaGulfCoast	Atlantic Sun Conference	22	0.667	16	30	0	1	0	0	-0.383641	-0.612488	0.228847	0.228847	1	0	0	0	1.54	0.939778	1	3	0	0
93	5	2016	FloridaGulfCoast	Atlantic Sun Conference	21	0.6	16	30	1	1	0	0	-0.384439	-0.609409	0.22497	0.22497	1	0	0	0	-1.87	0.815111	1	4	0	0
93	5	2017	FloridaGulfCoast	Atlantic Sun Conference	26	0.765	16	30	1	1	0	0	-0.383734	-0.609769	0.226036	0.226036	1	0	0	0	2.14	0.884	1	3	0	0
93	5	2018	FloridaGulfCoast	Atlantic Sun Conference	23	0.657	17	31	0	1	0	0	-0.383979	-0.609518	0.225539	0.225539	1	0	1	0	-0.65	0.812222	1	3	0	0
93	5	2019	FloridaGulfCoast	Atlantic Sun Conference	14	0.438	15	31	0	1	0	0	-0.384095	-0.60681	0.222716	0.222716	1	0	0	0	3.72	0.727556	1	2	0	0
94	34	2001	FloridaInternational	Sun Belt Conference	8	0.276	11	27	0	1	0	0	-0.383178	-0.437315	0.0541365	0.0541365	0	0	0	0		0.1468	1	1	0	0
94	34	2002	FloridaInternational	Sun Belt Conference	10	0.333	15	29	0	1	0	0	-0.384509	-0.465469	0.0809593	0.0809593	0	0	0	0	-3.01	0.1204	1	2	0	0
94	34	2003	FloridaInternational	Sun Belt Conference	8	0.276	13	27	0	1	0	0	-0.383229	-0.470819	0.0875903	0.0875903	0	0	0	0	-2.98	0.1338	1	1	0	0
94	34	2004	FloridaInternational	Sun Belt Conference	5	0.185	13	27	0	1	0	0	-0.385865	-0.477502	0.0916368	0.0916368	0	0	0	0	-2.69	0.119	1	2	0	0
94	34	2005	FloridaInternational	Sun Belt Conference	13	0.433	13	27	0	1	0	0	-0.384065	-0.493696	0.10963	0.10963	0	0	0	0	0.52	0.2234	1	1	0	0
94	34	2006	FloridaInternational	Sun Belt Conference	8	0.286	13	27	0	1	0	0	-0.387946	-0.537661	0.149715	0.149715	0	0	0	0	3.21	0.193	1	1	0	0
94	34	2007	FloridaInternational	Sun Belt Conference	12	0.414	10	28	0	1	0	0	-0.395069	-0.56123	0.166161	0.166161	0	0	0	0	0.71	0.1046	1	2	0	0
94	34	2008	FloridaInternational	Sun Belt Conference	9	0.31	10	28	0	1	0	0	-0.395181	-0.563642	0.168461	0.168461	0	0	0	0	-0.94	0.1752	1	1	0	0
94	34	2009	FloridaInternational	Sun Belt Conference	13	0.394	13	31	0	1	0	0	-0.393943	-0.563804	0.169861	0.169861	0	0	0	0	3.95	0.1362	1	2	0	0
94	34	2010	FloridaInternational	Sun Belt Conference	7	0.219	13	31	0	1	0	0	-0.393327	-0.562094	0.168767	0.168767	0	0	0	0	1.29	0.2284	1	1	0	0
94	34	2011	FloridaInternational	Sun Belt Conference	11	0.367	12	28	0	1	0	0	-0.384351	-0.580302	0.195951	0.195951	0	0	0	0	-2.98	0.2834	1	2	0	0
94	34	2012	FloridaInternational	Sun Belt Conference	8	0.276	12	28	0	1	0	0	-0.38381	-0.578022	0.194213	0.194213	0	0	0	0	3.01	0.2142	1	1	0	0
94	34	2013	FloridaInternational	Sun Belt Conference	18	0.563	9	29	0	1	0	0	-0.383867	-0.576779	0.192912	0.192912	0	0	0	0	2.36	0.2112	1	0	0	0
94	13	2014	FloridaInternational	Conference USA	15	0.484	15	31	0	1	0	1	-0.38288	-0.548364	0.165485	0.165485	0	0	0	1	-2.84	0.2948	0	3	0	0
94	13	2015	FloridaInternational	Conference USA	16	0.485	13	31	0	1	0	1	-0.383641	-0.541886	0.158245	0.158245	0	0	0	0	-5.58	0.2482	0	2	0	0
94	13	2016	FloridaInternational	Conference USA	13	0.406	13	31	0	1	0	1	-0.384439	-0.541378	0.15694	0.15694	0	0	0	0	-6.46	0.2298	0	2	0	0
94	13	2017	FloridaInternational	Conference USA	7	0.226	13	31	0	1	0	1	-0.383734	-0.543781	0.160047	0.160047	0	0	0	0	-4.87	0.176	0	2	0	0
94	13	2018	FloridaInternational	Conference USA	14	0.438	13	31	0	1	0	1	-0.383979	-0.545509	0.16153	0.16153	0	0	0	0	-6.95	0.2534	0	3	0	0
94	13	2019	FloridaInternational	Conference USA	20	0.588	13	31	0	1	0	1	-0.384095	-0.544565	0.16047	0.16047	0	0	0	0	-2.2	0.1988	0	4	0	0
95	4	2001	FloridaState	Atlantic Coast Conference	9	0.3	13	29	0	1	1	0	0.309536	3.0984	-2.78887	2.78887	0	1	0	0		0.42968	0	1	1	0
95	4	2002	FloridaState	Atlantic Coast Conference	12	0.414	11	27	0	1	1	0	0.277701	3.1095	-2.8318	2.8318	0	1	0	0	-9.04	0.41424	0	2	1	0
95	4	2003	FloridaState	Atlantic Coast Conference	14	0.483	11	27	0	1	1	0	0.249416	3.11617	-2.86675	2.86675	0	1	0	0	-5.79	0.51072	0	0	1	0
95	4	2004	FloridaState	Atlantic Coast Conference	19	0.576	14	30	0	1	1	0	0.220691	3.16883	-2.94813	2.94813	0	1	1	0	-6.81	0.60112	0	1	1	0
95	4	2005	FloridaState	Atlantic Coast Conference	12	0.387	14	30	0	1	1	0	0.190611	2.64425	-2.45364	2.45364	0	1	0	0	-0.84	0.54056	0	1	1	0
95	4	2006	FloridaState	Atlantic Coast Conference	20	0.667	11	27	0	1	1	0	0.165808	2.45185	-2.28604	2.28604	0	1	1	0	-11.7	0.5852	0	0	1	0
95	4	2007	FloridaState	Atlantic Coast Conference	22	0.629	14	30	0	1	1	0	0.142449	2.39631	-2.25386	2.25386	0	1	1	0	-3.3	0.59968	0	0	1	0
95	4	2008	FloridaState	Atlantic Coast Conference	19	0.559	15	31	0	1	1	0	0.124638	2.39872	-2.27408	2.27408	0	1	1	0	-1.4	0.61112	0	0	1	0
95	4	2009	FloridaState	Atlantic Coast Conference	25	0.714	15	31	1	1	1	0	0.267764	2.43622	-2.16845	2.16845	0	1	0	0	0.6	0.63176	0	0	1	0
95	4	2010	FloridaState	Atlantic Coast Conference	22	0.688	14	30	1	1	1	0	0.24942	2.39837	-2.14895	2.14895	0	1	0	0	-2.88	0.58688	0	0	1	0
95	4	2011	FloridaState	Atlantic Coast Conference	23	0.676	14	30	1	1	1	0	0.241558	2.40983	-2.16827	2.16827	0	1	0	0	-1.82	0.74616	0	0	1	0
95	4	2012	FloridaState	Atlantic Coast Conference	25	0.714	14	30	1	1	1	0	0.216929	2.37707	-2.16014	2.16014	0	1	0	0	0.82	0.68328	0	0	1	0
95	4	2013	FloridaState	Atlantic Coast Conference	18	0.529	13	31	0	1	1	0	0.199915	2.37349	-2.17357	2.17357	0	1	1	0	-1.09	0.60296	0	0	1	0
95	4	2014	FloridaState	Atlantic Coast Conference	22	0.611	12	30	0	1	1	0	0.186337	2.60812	-2.42179	2.42179	0	1	1	0	2.05	0.5028	0	0	1	0
95	4	2015	FloridaState	Atlantic Coast Conference	17	0.515	13	31	0	1	1	0	0.168181	2.77396	-2.60577	2.60577	0	1	0	0	-4.74	0.53624	0	0	1	0
95	4	2016	FloridaState	Atlantic Coast Conference	20	0.588	12	30	0	1	1	0	0.151081	2.76135	-2.61027	2.61027	0	1	1	0	-1.82	0.56112	0	0	1	0
95	4	2017	FloridaState	Atlantic Coast Conference	26	0.743	13	31	1	1	1	0	0.26084	2.76559	-2.50475	2.50475	0	1	0	0	-3.95	0.63688	0	0	1	0
95	4	2018	FloridaState	Atlantic Coast Conference	23	0.657	12	30	1	1	1	0	0.241919	2.75291	-2.51099	2.51099	0	1	0	0	-6.91	0.68096	0	0	1	0
95	4	2019	FloridaState	Atlantic Coast Conference	29	0.784	13	31	1	1	1	0	0.419321	2.78676	-2.36744	2.36744	0	1	0	0	0.93	0.73016	0	0	1	0
96	3	2001	Fordham	Atlantic 10 Conference	12	0.414	12	28	0	0	0	1	-0.383178	0.104835	-0.488014	0.488014	0	0	0	0		1.38906	0	0	0	0
96	3	2002	Fordham	Atlantic 10 Conference	8	0.286	11	27	0	0	0	1	-0.384509	0.0233797	-0.407889	0.407889	0	0	0	0	4.36	0.905	0	0	0	0
96	3	2003	Fordham	Atlantic 10 Conference	2	0.071	11	27	0	0	0	1	-0.383229	0.0632689	-0.446498	0.446498	0	0	0	0	1.8	0.78125	0	0	0	0
96	3	2004	Fordham	Atlantic 10 Conference	6	0.214	11	27	0	0	0	1	-0.385865	0.0858535	-0.471718	0.471718	0	0	0	0	3.6	0.657813	0	0	0	0
96	3	2005	Fordham	Atlantic 10 Conference	13	0.448	11	27	0	0	0	1	-0.384065	0.0524515	-0.436517	0.436517	0	0	0	0	-0.28	0.74375	0	0	0	0
96	3	2006	Fordham	Atlantic 10 Conference	16	0.5	13	29	0	0	0	1	-0.387946	-0.0398584	-0.348087	0.348087	0	0	0	0	2.91	0.76375	0	0	0	0
96	3	2007	Fordham	Atlantic 10 Conference	18	0.6	12	28	0	0	0	1	-0.395069	-0.0683287	-0.32674	0.32674	0	0	0	0	0.56	0.794375	0	0	0	0
96	3	2008	Fordham	Atlantic 10 Conference	12	0.414	12	28	0	0	0	1	-0.395181	-0.0601136	-0.335068	0.335068	0	0	0	0	-1.06	0.720625	0	1	0	0
96	3	2009	Fordham	Atlantic 10 Conference	3	0.107	12	28	0	0	0	1	-0.393943	-0.0685931	-0.32535	0.32535	0	0	0	0	-5.05	0.636563	0	0	0	0
96	3	2010	Fordham	Atlantic 10 Conference	2	0.071	12	28	0	0	0	1	-0.393327	-0.0528095	-0.340518	0.340518	0	0	0	0	-1.64	0.816875	0	0	0	0
96	3	2011	Fordham	Atlantic 10 Conference	7	0.25	12	28	0	0	0	1	-0.384351	-0.0428481	-0.341502	0.341502	0	0	0	0	-5.56	0.605625	0	0	0	0
96	3	2012	Fordham	Atlantic 10 Conference	10	0.345	13	29	0	0	0	1	-0.38381	-0.0647474	-0.319063	0.319063	0	0	0	0	-4.39	0.732187	0	0	0	0
96	3	2013	Fordham	Atlantic 10 Conference	7	0.226	15	31	0	0	0	1	-0.383867	-0.0545991	-0.329268	0.329268	0	0	0	0	5.03	0.695312	0	0	0	0
96	3	2014	Fordham	Atlantic 10 Conference	10	0.323	13	29	0	0	0	1	-0.38288	-0.284604	-0.0982759	0.0982759	0	0	0	0	-3.67	0.728125	0	0	0	0
96	3	2015	Fordham	Atlantic 10 Conference	10	0.323	11	29	0	0	0	1	-0.383641	-0.313197	-0.0704447	0.0704447	0	0	0	0	-4.76	0.585625	0	1	0	0
96	3	2016	Fordham	Atlantic 10 Conference	17	0.548	11	29	0	0	0	1	-0.384439	-0.321019	-0.06342	0.06342	0	0	0	0	-15.7	0.66875	0	1	0	0
96	3	2017	Fordham	Atlantic 10 Conference	13	0.406	13	31	0	0	0	1	-0.383734	-0.330036	-0.0536976	0.0536976	0	0	0	0	-3.14	0.572812	0	1	0	0
96	3	2018	Fordham	Atlantic 10 Conference	9	0.29	12	30	0	0	0	1	-0.383979	-0.338175	-0.0458043	0.0458043	0	0	0	0	-5.39	0.489375	0	0	0	0
96	3	2019	Fordham	Atlantic 10 Conference	12	0.375	13	31	0	0	0	1	-0.384095	-0.342942	-0.0411524	0.0411524	0	0	0	0	-11.88	0.5825	0	1	0	0
97	37	2001	FresnoState	Western Athletic Conference	26	0.788	13	29	1	1	0	0	-0.383178	-0.466924	0.0837454	0.0837454	0	0	0	0		0.941194	1	0	0	0
97	37	2002	FresnoState	Western Athletic Conference	19	0.559	13	31	0	1	0	0	-0.384509	-0.487467	0.102957	0.102957	0	0	1	0	5.93	0.951174	1	1	0	0
97	37	2003	FresnoState	Western Athletic Conference	20	0.714	10	28	0	1	0	0	-0.383229	-0.491837	0.108608	0.108608	0	0	0	0	-1.87	0.960078	1	0	0	0
97	37	2004	FresnoState	Western Athletic Conference	14	0.483	10	28	0	1	0	0	-0.385865	-0.497478	0.111614	0.111614	0	0	0	0	2.19	0.877533	1	1	0	0
97	37	2005	FresnoState	Western Athletic Conference	16	0.533	10	28	0	1	0	0	-0.384065	-0.513062	0.128997	0.128997	0	0	0	0	-3.8	0.758848	1	1	0	0
97	37	2006	FresnoState	Western Athletic Conference	15	0.536	12	28	0	1	0	0	-0.387946	-0.502745	0.114799	0.114799	0	0	0	0	1.09	0.667287	1	0	0	0
97	37	2007	FresnoState	Western Athletic Conference	22	0.688	14	30	0	1	0	0	-0.395069	-0.47871	0.083641	0.083641	0	0	1	0	-4.67	0.751026	1	0	0	0
97	37	2008	FresnoState	Western Athletic Conference	13	0.406	15	31	0	1	0	0	-0.395181	-0.483897	0.088716	0.088716	0	0	0	0	-2.46	0.652732	1	1	0	0
97	37	2009	FresnoState	Western Athletic Conference	13	0.382	16	32	0	1	0	0	-0.393943	-0.487151	0.0932077	0.0932077	0	0	0	0	-3	0.575083	1	1	0	0
97	37	2010	FresnoState	Western Athletic Conference	15	0.455	16	32	0	1	0	0	-0.393327	-0.488013	0.0946854	0.0946854	0	0	0	0	-1.61	0.498012	1	1	0	0
97	37	2011	FresnoState	Western Athletic Conference	14	0.452	14	30	0	1	0	0	-0.384351	-0.456394	0.0720431	0.0720431	0	0	0	0	-2.83	0.47012	1	1	0	0
97	37	2012	FresnoState	Western Athletic Conference	13	0.394	18	32	0	1	0	0	-0.38381	-0.440508	0.0566983	0.0566983	0	0	0	0	0.24	0.41812	1	2	0	0
97	23	2013	FresnoState	Mountain West Conference	11	0.367	13	29	0	1	0	1	-0.383867	0.112271	-0.496138	0.496138	0	0	0	1	4.39	0.451526	0	2	0	0
97	23	2014	FresnoState	Mountain West Conference	21	0.538	13	31	0	1	0	1	-0.38288	0.0273832	-0.410263	0.410263	0	0	0	0	5.2	0.43447	0	2	0	0
97	23	2015	FresnoState	Mountain West Conference	15	0.469	13	31	0	1	0	1	-0.383641	0.0067451	-0.390387	0.390387	0	0	0	0	-0.26	0.396897	0	2	0	0
97	23	2016	FresnoState	Mountain West Conference	25	0.714	13	31	1	1	0	1	-0.384439	-0.0127308	-0.371708	0.371708	0	0	0	0	-2.89	0.403693	0	2	0	0
97	23	2017	FresnoState	Mountain West Conference	20	0.606	12	30	0	1	0	1	-0.383734	-0.0310016	-0.352732	0.352732	0	0	1	0	-2.36	0.422288	0	2	0	0
97	23	2018	FresnoState	Mountain West Conference	21	0.656	13	31	0	1	0	1	-0.383979	-0.0445678	-0.339411	0.339411	0	0	0	0	-6.31	0.386766	0	2	0	0
97	23	2019	FresnoState	Mountain West Conference	23	0.719	12	30	0	1	0	1	-0.384095	-0.045368	-0.338727	0.338727	0	0	0	0	-5.21	0.372339	0	1	0	0
98	30	2001	Furman	Southern Conference	10	0.385	9	25	0	0	0	0	-0.383178	-0.541457	0.158278	0.158278	0	0	0	0		0.655429	1	1	0	0
98	30	2002	Furman	Southern Conference	17	0.548	11	27	0	0	0	0	-0.384509	-0.5465	0.161991	0.161991	0	0	0	0	-1.9	0.395714	1	5	0	0
98	30	2003	Furman	Southern Conference	14	0.452	14	30	0	0	0	0	-0.383229	-0.548242	0.165013	0.165013	0	0	0	0	-0.24	0.431429	1	3	0	0
98	30	2004	Furman	Southern Conference	17	0.586	11	27	0	0	0	0	-0.385865	-0.551088	0.165223	0.165223	0	0	0	0	-7.29	0.54	1	3	0	0
98	30	2005	Furman	Southern Conference	16	0.552	12	28	0	0	0	0	-0.384065	-0.565034	0.180969	0.180969	0	0	0	0	3.89	0.502571	1	4	0	0
98	30	2006	Furman	Southern Conference	15	0.536	12	27	0	0	0	0	-0.387946	-0.582933	0.194987	0.194987	0	0	0	0	-3.91	0.585714	1	3	0	0
98	30	2007	Furman	Southern Conference	15	0.484	11	29	0	0	0	0	-0.395069	-0.590165	0.195096	0.195096	0	0	0	0	2.06	0.610286	1	2	0	0
98	30	2008	Furman	Southern Conference	7	0.233	9	29	0	0	0	0	-0.395181	-0.584186	0.189005	0.189005	0	0	0	0	0.05	0.395143	1	0	0	0
98	30	2009	Furman	Southern Conference	6	0.2	9	29	0	0	0	0	-0.393943	-0.588107	0.194164	0.194164	0	0	0	0	4.26	0.365429	1	2	0	0
98	30	2010	Furman	Southern Conference	13	0.433	11	29	0	0	0	0	-0.393327	-0.585582	0.192255	0.192255	0	0	0	0	-7.87	0.415143	1	2	0	0
98	30	2011	Furman	Southern Conference	22	0.667	11	29	0	0	0	0	-0.384351	-0.57009	0.185739	0.185739	0	0	0	0	2.08	0.582857	1	2	0	0
98	30	2012	Furman	Southern Conference	15	0.484	11	29	0	0	0	0	-0.38381	-0.56827	0.18446	0.18446	0	0	0	0	-0.06	0.446	1	2	0	0
98	30	2013	Furman	Southern Conference	7	0.226	11	29	0	0	0	0	-0.383867	-0.570395	0.186528	0.186528	0	0	0	0	-1.19	0.366571	1	2	0	0
98	30	2014	Furman	Southern Conference	9	0.3	13	29	0	0	0	0	-0.38288	-0.603078	0.220198	0.220198	0	0	0	0	-2.87	0.331714	1	3	0	0
98	30	2015	Furman	Southern Conference	11	0.333	11	29	0	0	0	0	-0.383641	-0.593149	0.209508	0.209508	0	0	0	0	2.4	0.342286	1	2	0	0
98	30	2016	Furman	Southern Conference	19	0.543	13	31	0	0	0	0	-0.384439	-0.590774	0.206336	0.206336	0	0	0	0	-1.48	0.417429	1	2	0	0
98	30	2017	Furman	Southern Conference	23	0.657	13	31	0	0	0	0	-0.383734	-0.591695	0.207961	0.207961	0	0	0	0	0.19	0.466571	1	2	0	0
98	30	2018	Furman	Southern Conference	23	0.697	13	31	0	0	0	0	-0.383979	-0.591985	0.208006	0.208006	0	0	0	0	-0.73	0.458286	1	2	0	0
98	30	2019	Furman	Southern Conference	25	0.758	12	30	0	0	0	0	-0.384095	-0.576499	0.192405	0.192405	0	0	1	0	-2.58	0.552286	1	3	0	0
99	5	2003	Gardner-Webb	Atlantic Sun Conference	5	0.172	13	29	0	0	0	0	-0.383229	-0.629218	0.245989	0.245989	1	0	0	0	4.37	0.685429	1	1	0	0
99	5	2004	Gardner-Webb	Atlantic Sun Conference	9	0.31	9	29	0	0	0	0	-0.385865	-0.628051	0.242186	0.242186	1	0	0	0	7.97	0.523714	1	2	0	0
99	5	2005	Gardner-Webb	Atlantic Sun Conference	18	0.6	7	27	0	0	0	0	-0.384065	-0.639647	0.255581	0.255581	1	0	0	0	6.09	0.73	1	2	0	0
99	5	2006	Gardner-Webb	Atlantic Sun Conference	17	0.586	7	27	0	0	0	0	-0.387946	-0.6069	0.218955	0.218955	1	0	0	0	9.37	0.812286	1	0	0	0
99	5	2007	Gardner-Webb	Atlantic Sun Conference	9	0.3	11	29	0	0	0	0	-0.395069	-0.609677	0.214608	0.214608	1	0	0	0	13.01	0.562286	1	1	0	0
99	5	2008	Gardner-Webb	Atlantic Sun Conference	16	0.5	14	30	0	0	0	0	-0.395181	-0.61046	0.215279	0.215279	1	0	0	0	1.9	0.583714	1	1	0	0
99	9	2009	Gardner-Webb	Big South Conference	13	0.433	11	29	0	0	0	0	-0.393943	-0.626601	0.232658	0.232658	1	0	0	1	10.36	0.497714	1	3	0	0
99	9	2010	Gardner-Webb	Big South Conference	8	0.276	11	29	0	0	0	0	-0.393327	-0.622785	0.229458	0.229458	1	0	0	0	9.36	0.396571	1	3	0	0
99	9	2011	Gardner-Webb	Big South Conference	11	0.344	13	31	0	0	0	0	-0.384351	-0.607262	0.222911	0.222911	1	0	0	0	6.82	0.389429	1	2	0	0
99	9	2012	Gardner-Webb	Big South Conference	12	0.375	13	31	0	0	0	0	-0.38381	-0.604621	0.220811	0.220811	1	0	0	0	-0.43	0.429714	1	2	0	0
99	9	2013	Gardner-Webb	Big South Conference	21	0.618	15	31	0	0	0	0	-0.383867	-0.606458	0.222591	0.222591	1	0	0	0	-1.03	0.513429	1	3	0	0
99	9	2014	Gardner-Webb	Big South Conference	18	0.545	15	31	0	0	0	0	-0.38288	-0.601739	0.21886	0.21886	1	0	0	0	-1.21	0.440857	1	3	0	0
99	9	2015	Gardner-Webb	Big South Conference	20	0.571	13	31	0	0	0	0	-0.383641	-0.604675	0.221033	0.221033	1	0	0	0	6.81	0.360286	1	4	0	0
99	9	2016	Gardner-Webb	Big South Conference	17	0.515	12	30	0	0	0	0	-0.384439	-0.60188	0.217441	0.217441	1	0	0	0	7.66	0.327143	1	3	0	0
99	9	2017	Gardner-Webb	Big South Conference	19	0.576	13	31	0	0	0	0	-0.383734	-0.601736	0.218002	0.218002	1	0	0	0	4.28	0.360857	1	3	0	0
99	9	2018	Gardner-Webb	Big South Conference	14	0.438	13	31	0	0	0	0	-0.383979	-0.601726	0.217746	0.217746	1	0	0	0	6.54	0.317143	1	3	0	0
99	9	2019	Gardner-Webb	Big South Conference	23	0.657	14	31	1	0	0	0	-0.384095	-0.599921	0.215827	0.215827	1	0	0	0	-4.07	0.374571	1	3	0	0
100	12	2001	GeorgeMason	Colonial Athletic Association	18	0.6	11	27	1	1	0	0	-0.383178	-0.569024	0.185845	0.185845	0	0	0	0		0.426718	1	0	0	0
100	12	2002	GeorgeMason	Colonial Athletic Association	19	0.655	9	27	0	1	0	0	-0.384509	-0.578647	0.194138	0.194138	0	0	1	0	-0.92	0.404199	1	0	0	0
100	12	2003	GeorgeMason	Colonial Athletic Association	16	0.571	9	27	0	1	0	0	-0.383229	-0.578957	0.195728	0.195728	0	0	0	0	3.68	0.425827	1	0	0	0
100	12	2004	GeorgeMason	Colonial Athletic Association	23	0.697	9	27	0	1	0	0	-0.385865	-0.580281	0.194416	0.194416	0	0	1	0	-0.35	0.491603	1	0	0	0
100	12	2005	GeorgeMason	Colonial Athletic Association	16	0.552	10	28	0	1	0	0	-0.384065	-0.593335	0.20927	0.20927	0	0	0	0	-2.77	0.500891	1	0	0	0
100	12	2006	GeorgeMason	Colonial Athletic Association	27	0.771	10	28	1	1	0	0	-0.387946	-0.599577	0.211631	0.211631	0	0	0	0	2.16	0.576718	1	0	0	0
100	12	2007	GeorgeMason	Colonial Athletic Association	18	0.545	11	29	0	1	0	0	-0.395069	-0.606159	0.211089	0.211089	0	0	0	0	4.39	0.869466	1	0	0	0
100	12	2008	GeorgeMason	Colonial Athletic Association	23	0.676	12	30	1	1	0	0	-0.395181	-0.60706	0.211879	0.211879	0	0	0	0	2.28	0.826209	1	0	0	0
100	12	2009	GeorgeMason	Colonial Athletic Association	22	0.667	11	29	0	1	0	0	-0.393943	-0.605538	0.211595	0.211595	0	0	1	0	-0.25	0.800891	1	0	0	0
100	12	2010	GeorgeMason	Colonial Athletic Association	17	0.531	12	30	0	1	0	0	-0.393327	-0.602429	0.209102	0.209102	0	0	0	0	-1.22	0.742621	1	0	0	0
100	12	2011	GeorgeMason	Colonial Athletic Association	27	0.794	12	30	1	1	0	0	-0.384351	-0.586429	0.202078	0.202078	0	0	0	0	0.66	0.750127	1	0	0	0
100	12	2012	GeorgeMason	Colonial Athletic Association	24	0.727	13	31	0	1	0	0	-0.38381	-0.583874	0.200064	0.200064	0	0	0	0	-3.96	0.656616	1	0	0	0
100	12	2013	GeorgeMason	Colonial Athletic Association	22	0.579	12	30	0	1	0	0	-0.383867	-0.61405	0.230183	0.230183	0	0	0	0	5.15	0.580407	1	0	0	0
100	3	2014	GeorgeMason	Atlantic 10 Conference	11	0.355	13	30	0	1	0	1	-0.38288	-0.284604	-0.0982759	0.0982759	0	0	0	1	1.77	0.625445	0	0	0	0
100	3	2015	GeorgeMason	Atlantic 10 Conference	9	0.29	12	30	0	1	0	1	-0.383641	-0.313197	-0.0704447	0.0704447	0	0	0	0	2.98	0.519338	0	1	0	0
100	3	2016	GeorgeMason	Atlantic 10 Conference	11	0.344	13	31	0	1	0	1	-0.384439	-0.321019	-0.06342	0.06342	0	0	0	0	0.39	0.547074	0	0	0	0
100	3	2017	GeorgeMason	Atlantic 10 Conference	20	0.588	13	31	0	1	0	1	-0.383734	-0.330036	-0.0536976	0.0536976	0	0	0	0	-3.55	0.538677	0	1	0	0
100	3	2018	GeorgeMason	Atlantic 10 Conference	16	0.485	13	31	0	1	0	1	-0.383979	-0.338175	-0.0458043	0.0458043	0	0	0	0	-3.59	0.519975	0	0	0	0
100	3	2019	GeorgeMason	Atlantic 10 Conference	18	0.545	13	31	0	1	0	1	-0.384095	-0.342942	-0.0411524	0.0411524	0	0	0	0	-3.39	0.551527	0	0	0	0
101	3	2001	GeorgeWashington	Atlantic 10 Conference	14	0.438	13	29	0	0	0	1	-0.383178	0.104835	-0.488014	0.488014	0	0	0	0		0.7212	0	0	0	0
101	3	2002	GeorgeWashington	Atlantic 10 Conference	12	0.429	11	27	0	0	0	1	-0.384509	0.0233797	-0.407889	0.407889	0	0	0	0	1.81	0.523	0	0	0	0
101	3	2003	GeorgeWashington	Atlantic 10 Conference	12	0.414	11	27	0	0	0	1	-0.383229	0.0632689	-0.446498	0.446498	0	0	0	0	2.41	0.5622	0	0	0	0
101	3	2004	GeorgeWashington	Atlantic 10 Conference	18	0.6	11	27	0	0	0	1	-0.385865	0.0858535	-0.471718	0.471718	0	0	1	0	1.78	0.6858	0	0	0	0
101	3	2005	GeorgeWashington	Atlantic 10 Conference	22	0.733	10	26	1	0	0	1	-0.384065	0.0524515	-0.436517	0.436517	0	0	0	0	0.84	0.7512	0	0	0	0
101	3	2006	GeorgeWashington	Atlantic 10 Conference	27	0.9	11	27	1	0	0	1	-0.173589	-0.0398584	-0.133731	0.133731	0	0	0	0	-15.01	0.7622	0	0	0	0
101	3	2007	GeorgeWashington	Atlantic 10 Conference	23	0.719	12	28	1	0	0	1	-0.186998	-0.0683287	-0.118669	0.118669	0	0	0	0	-5.16	0.6806	0	0	0	0
101	3	2008	GeorgeWashington	Atlantic 10 Conference	9	0.346	10	26	0	0	0	1	-0.193961	-0.0601136	-0.133847	0.133847	0	0	0	0	-0.23	0.6038	0	0	0	0
101	3	2009	GeorgeWashington	Atlantic 10 Conference	10	0.357	12	28	0	0	0	1	-0.200273	-0.0685931	-0.13168	0.13168	0	0	0	0	-3.17	0.4676	0	0	0	0
101	3	2010	GeorgeWashington	Atlantic 10 Conference	16	0.516	13	29	0	0	0	1	-0.205206	-0.0528095	-0.152397	0.152397	0	0	0	0	-4.3	0.4416	0	0	0	0
101	3	2011	GeorgeWashington	Atlantic 10 Conference	17	0.548	14	30	0	0	0	1	-0.201158	-0.0428481	-0.15831	0.15831	0	0	0	0	-5.42	0.3576	0	0	0	0
101	3	2012	GeorgeWashington	Atlantic 10 Conference	10	0.323	14	30	0	0	0	1	-0.207984	-0.0647474	-0.143236	0.143236	0	0	0	0	2.69	0.5122	0	0	0	0
101	3	2013	GeorgeWashington	Atlantic 10 Conference	13	0.433	13	29	0	0	0	1	-0.213004	-0.0545991	-0.158405	0.158405	0	0	0	0	-0.62	0.5108	0	0	0	0
101	3	2014	GeorgeWashington	Atlantic 10 Conference	24	0.727	14	30	1	0	0	1	-0.21628	-0.284604	0.0683243	0.0683243	0	0	0	0	-0.08	0.654	0	0	0	0
101	3	2015	GeorgeWashington	Atlantic 10 Conference	22	0.629	13	31	0	0	0	1	-0.222132	-0.313197	0.0910643	0.0910643	0	0	1	0	-1.96	0.6794	0	0	0	0
101	3	2016	GeorgeWashington	Atlantic 10 Conference	28	0.737	13	31	0	0	0	1	-0.227701	-0.321019	0.0933177	0.0933177	0	0	1	0	-1.77	0.6254	0	0	0	0
101	3	2017	GeorgeWashington	Atlantic 10 Conference	20	0.571	13	31	0	0	0	1	-0.232069	-0.330036	0.0979667	0.0979667	0	0	0	0	-1.71	0.5654	0	0	0	0
101	3	2018	GeorgeWashington	Atlantic 10 Conference	15	0.455	13	31	0	0	0	1	-0.236709	-0.338175	0.101466	0.101466	0	0	0	0	0.16	0.5296	0	0	0	0
101	3	2019	GeorgeWashington	Atlantic 10 Conference	9	0.273	13	31	0	0	0	1	-0.240199	-0.342942	0.102743	0.102743	0	0	0	0	-2.14	0.4764	0	0	0	0
102	7	2001	Georgetown	Big East Conference	25	0.758	13	29	1	0	1	0	2.67817	1.30728	1.37089	1.37089	0	1	0	0		0.422087	0	0	1	0
102	7	2002	Georgetown	Big East Conference	19	0.633	12	28	0	0	1	0	2.54203	1.3126	1.22943	1.22943	0	1	0	0	-10.2	0.397767	0	1	1	0
102	7	2003	Georgetown	Big East Conference	19	0.559	11	27	0	0	1	0	2.41265	1.32857	1.08408	1.08408	0	1	1	0	-10.72	0.42699	0	0	1	0
102	7	2004	Georgetown	Big East Conference	13	0.464	11	27	0	0	1	0	2.29472	1.34192	0.952806	0.952806	0	1	0	0	-10.85	0.409272	0	0	1	0
102	7	2005	Georgetown	Big East Conference	19	0.594	11	27	0	0	1	0	2.15563	1.63733	0.518303	0.518303	0	1	1	0	-5.5	0.380437	0	0	1	0
102	7	2006	Georgetown	Big East Conference	23	0.697	11	27	1	0	1	0	2.11288	1.65604	0.456843	0.456843	0	1	0	0	-1.83	0.502476	0	0	1	0
102	7	2007	Georgetown	Big East Conference	30	0.811	13	29	1	0	1	0	2.34454	1.66152	0.683017	0.683017	0	1	0	0	-1.02	0.506845	0	0	1	0
102	7	2008	Georgetown	Big East Conference	28	0.824	11	29	1	0	1	0	2.55605	1.68978	0.866276	0.866276	0	1	0	0	-2.72	0.628884	0	0	1	0
102	7	2009	Georgetown	Big East Conference	16	0.516	11	29	0	0	1	0	2.44656	1.76402	0.682532	0.682532	0	1	1	0	2.49	0.62267	0	0	1	0
102	7	2010	Georgetown	Big East Conference	23	0.676	11	29	1	0	1	0	2.5539	1.81242	0.741482	0.741482	0	1	0	0	3.35	0.584466	0	0	1	0
102	7	2011	Georgetown	Big East Conference	21	0.656	12	30	1	0	1	0	2.48567	1.90586	0.579809	0.579809	0	1	0	0	5.8	0.615291	0	0	1	0
102	7	2012	Georgetown	Big East Conference	24	0.727	11	29	1	0	1	0	2.59058	1.88992	0.700659	0.700659	0	1	0	0	-1.04	0.547718	0	1	1	1
102	7	2013	Georgetown	Big East Conference	25	0.781	11	29	1	0	1	0	2.80557	2.0417	0.763869	0.763869	0	1	0	0	-6.15	0.52966	0	0	1	0
102	7	2014	Georgetown	Big East Conference	18	0.545	12	30	0	0	1	0	2.72699	0.998775	1.72821	1.72821	0	1	1	0	2.53	0.420874	0	0	0	0
102	7	2015	Georgetown	Big East Conference	22	0.667	10	29	1	0	1	0	2.68503	1.01627	1.66876	1.66876	0	1	0	0	3.24	0.467476	0	0	1	0
102	7	2016	Georgetown	Big East Conference	15	0.455	13	31	0	0	1	0	2.59358	1.04906	1.54452	1.54452	0	1	0	0	2.43	0.431019	0	0	1	0
102	7	2017	Georgetown	Big East Conference	14	0.438	13	31	0	0	1	0	2.49789	1.05916	1.43872	1.43872	0	1	0	0	1.85	0.411602	0	0	1	0
102	7	2018	Georgetown	Big East Conference	15	0.5	11	29	0	0	1	0	2.41415	1.10092	1.31323	1.31323	0	1	0	0	-17.81	0.365582	0	0	1	0
102	7	2019	Georgetown	Big East Conference	19	0.576	13	31	0	0	1	0	2.34992	1.06219	1.28773	1.28773	0	1	1	0	-4.53	0.350097	0	0	1	0
103	29	2001	Georgia	Southeastern Conference	16	0.516	13	29	1	1	1	0	-0.0256483	1.44949	-1.47514	1.47514	0	0	0	0		0.76271	0	0	1	0
103	29	2002	Georgia	Southeastern Conference	22	0.688	13	29	1	1	1	0	0.0213616	1.50215	-1.48078	1.48078	0	1	0	0	3.3	0.861351	0	0	1	0
103	29	2003	Georgia	Southeastern Conference	19	0.704	11	27	0	1	1	0	0.024929	1.54318	-1.51825	1.51825	0	1	0	0	10.85	0.93671	0	0	1	0
103	29	2004	Georgia	Southeastern Conference	16	0.533	11	27	0	1	1	0	0.0054618	1.55613	-1.55066	1.55066	0	1	1	0	-5.31	0.819063	0	0	1	0
103	29	2005	Georgia	Southeastern Conference	8	0.286	11	27	0	1	1	0	-0.0133064	1.56529	-1.5786	1.5786	0	1	0	0	-7.69	0.588425	0	0	1	0
103	29	2006	Georgia	Southeastern Conference	15	0.5	13	29	0	1	1	0	-0.0306849	1.5291	-1.55978	1.55978	0	1	0	0	-3.35	0.676138	0	0	1	0
103	29	2007	Georgia	Southeastern Conference	19	0.576	13	29	0	1	1	0	-0.0482833	1.49557	-1.54385	1.54385	0	1	1	0	-3.46	0.69714	0	1	1	0
103	29	2008	Georgia	Southeastern Conference	17	0.5	13	29	1	1	1	0	-0.059814	1.48746	-1.54728	1.54728	0	1	0	0	-4.1	0.743419	0	1	0	0
103	29	2009	Georgia	Southeastern Conference	12	0.375	15	31	0	1	1	0	-0.0711592	1.41867	-1.48983	1.48983	0	1	0	0	-5.86	0.636701	0	0	0	0
103	29	2010	Georgia	Southeastern Conference	14	0.452	13	29	0	1	1	0	-0.0797919	1.43811	-1.5179	1.5179	0	0	0	0	1.89	0.649435	0	0	1	0
103	29	2011	Georgia	Southeastern Conference	21	0.636	14	30	1	1	1	0	-0.0790295	1.44784	-1.52687	1.52687	0	0	0	0	-0.69	0.783997	0	0	1	0
103	29	2012	Georgia	Southeastern Conference	15	0.469	14	30	0	1	1	0	-0.0907667	1.43105	-1.52182	1.52182	0	0	0	0	0.99	0.672717	0	0	1	0
103	29	2013	Georgia	Southeastern Conference	15	0.469	13	31	0	1	1	0	-0.0990956	1.33823	-1.43733	1.43733	0	0	0	0	-0.89	0.588996	0	0	1	0
103	29	2014	Georgia	Southeastern Conference	20	0.588	12	30	0	1	1	0	-0.105213	1.32344	-1.42866	1.42866	0	0	1	0	-3.8	0.583484	0	0	1	0
103	29	2015	Georgia	Southeastern Conference	21	0.636	12	30	1	1	1	0	-0.11446	1.31372	-1.42818	1.42818	0	0	0	0	1.41	0.71434	0	0	1	0
103	29	2016	Georgia	Southeastern Conference	20	0.588	11	29	0	1	1	0	-0.123209	1.28657	-1.40978	1.40978	0	0	1	0	3.26	0.697995	0	0	1	0
103	29	2017	Georgia	Southeastern Conference	19	0.559	13	31	0	1	1	0	-0.13096	1.26803	-1.39899	1.39899	0	0	1	0	4.54	0.685926	0	1	1	0
103	29	2018	Georgia	Southeastern Conference	18	0.545	12	30	0	1	1	0	-0.138529	1.2551	-1.39362	1.39362	0	0	0	0	0.51	0.780481	0	0	1	0
103	29	2019	Georgia	Southeastern Conference	11	0.344	13	31	0	1	1	0	-0.144269	1.29439	-1.43866	1.43866	0	0	0	0	-1.7	0.831227	0	0	1	0
104	30	2001	GeorgiaSouthern	Southern Conference	15	0.5	11	27	0	1	0	0	-0.383178	-0.541457	0.158278	0.158278	0	0	0	0		0.432139	1	2	0	0
104	30	2002	GeorgiaSouthern	Southern Conference	16	0.571	11	27	0	1	0	0	-0.384509	-0.5465	0.161991	0.161991	0	0	0	0	-5.57	0.372254	1	6	0	0
104	30	2003	GeorgiaSouthern	Southern Conference	16	0.552	11	27	0	1	0	0	-0.383229	-0.548242	0.165013	0.165013	0	0	0	0	-4.78	0.387746	1	3	0	0
104	30	2004	GeorgiaSouthern	Southern Conference	21	0.724	11	27	0	1	0	0	-0.385865	-0.551088	0.165223	0.165223	0	0	0	0	-8.44	0.554682	1	3	0	0
104	30	2005	GeorgiaSouthern	Southern Conference	18	0.581	13	29	0	1	0	0	-0.384065	-0.565034	0.180969	0.180969	0	0	0	0	0.81	0.587746	1	4	0	0
104	30	2006	GeorgiaSouthern	Southern Conference	20	0.667	13	28	0	1	0	0	-0.387946	-0.582933	0.194987	0.194987	0	0	1	0	-3.48	0.572717	1	2	0	0
104	30	2007	GeorgiaSouthern	Southern Conference	15	0.484	11	29	0	1	0	0	-0.395069	-0.590165	0.195096	0.195096	0	0	0	0	-1.17	0.499884	1	2	0	0
104	30	2008	GeorgiaSouthern	Southern Conference	20	0.625	11	31	0	1	0	0	-0.395181	-0.584186	0.189005	0.189005	0	0	0	0	3.83	0.571792	1	2	0	0
104	30	2009	GeorgiaSouthern	Southern Conference	8	0.267	9	29	0	1	0	0	-0.393943	-0.588107	0.194164	0.194164	0	0	0	0	9.54	0.504509	1	1	0	0
104	30	2010	GeorgiaSouthern	Southern Conference	9	0.281	13	31	0	1	0	0	-0.393327	-0.585582	0.192255	0.192255	0	0	0	0	3.89	0.431445	1	2	0	0
104	30	2011	GeorgiaSouthern	Southern Conference	5	0.156	13	31	0	1	0	0	-0.384351	-0.57009	0.185739	0.185739	0	0	0	0	-3.02	0.355607	1	3	0	0
104	30	2012	GeorgiaSouthern	Southern Conference	15	0.5	10	28	0	1	0	0	-0.38381	-0.56827	0.18446	0.18446	0	0	0	0	4.47	0.443468	1	2	0	0
104	30	2013	GeorgiaSouthern	Southern Conference	14	0.424	13	31	0	1	0	0	-0.383867	-0.570395	0.186528	0.186528	0	0	0	0	-0.3	0.361387	1	2	0	0
104	30	2014	GeorgiaSouthern	Southern Conference	15	0.441	15	31	0	1	0	0	-0.38288	-0.603078	0.220198	0.220198	0	0	0	0	-5.55	0.308671	1	3	0	0
104	34	2015	GeorgiaSouthern	Sun Belt Conference	22	0.71	9	29	0	1	0	0	-0.383641	-0.612488	0.228847	0.228847	0	0	0	1	-8.48	0.454566	1	3	0	0
104	34	2016	GeorgiaSouthern	Sun Belt Conference	14	0.452	10	30	0	1	0	0	-0.384439	-0.609409	0.22497	0.22497	0	0	0	0	-3.66	0.391445	1	2	0	0
104	34	2017	GeorgiaSouthern	Sun Belt Conference	18	0.545	13	31	0	1	0	0	-0.383734	-0.609769	0.226036	0.226036	0	0	0	0	1.82	0.421734	1	2	0	0
104	34	2018	GeorgiaSouthern	Sun Belt Conference	21	0.636	13	31	0	1	0	0	-0.383979	-0.609518	0.225539	0.225539	0	0	0	0	-1.55	0.431214	1	2	0	0
104	34	2019	GeorgiaSouthern	Sun Belt Conference	21	0.636	13	31	0	1	0	0	-0.384095	-0.60681	0.222716	0.222716	0	0	0	0	4.6	0.459653	1	2	0	0
105	5	2001	GeorgiaState	Trans America Athletic Conference	29	0.853	11	29	1	1	0	0	-0.383178	-0.630284	0.247105	0.247105	0	0	0	0		0.482875	1	3	0	0
105	5	2002	GeorgiaState	Atlantic Sun Conference	20	0.645	7	27	0	1	0	0	-0.384509	-0.631252	0.246743	0.246743	0	0	1	0	5.05	0.453036	1	1	0	0
105	5	2003	GeorgiaState	Atlantic Sun Conference	14	0.483	11	27	0	1	0	0	-0.383229	-0.629218	0.245989	0.245989	0	0	0	0	-3.35	0.294499	1	1	0	0
105	5	2004	GeorgiaState	Atlantic Sun Conference	20	0.69	7	27	0	1	0	0	-0.385865	-0.628051	0.242186	0.242186	0	0	0	0	6.99	0.289829	1	2	0	0
105	5	2005	GeorgiaState	Atlantic Sun Conference	14	0.483	8	28	0	1	0	0	-0.384065	-0.639647	0.255581	0.255581	0	0	0	0	13.98	0.259211	1	1	0	0
105	12	2006	GeorgiaState	Colonial Athletic Association	7	0.241	9	27	0	1	0	0	-0.387946	-0.599577	0.211631	0.211631	0	0	0	1	0.52	0.398806	1	0	0	0
105	12	2007	GeorgiaState	Colonial Athletic Association	11	0.355	11	29	0	1	0	0	-0.395069	-0.606159	0.211089	0.211089	0	0	0	0	-2.97	0.305916	1	0	0	0
105	12	2008	GeorgiaState	Colonial Athletic Association	9	0.3	11	29	0	1	0	0	-0.395181	-0.60706	0.211879	0.211879	0	0	0	0	-5.32	0.347431	1	0	0	0
105	12	2009	GeorgiaState	Colonial Athletic Association	12	0.375	12	30	0	1	0	0	-0.393943	-0.605538	0.211595	0.211595	0	0	0	0	-0.79	0.387649	1	2	0	0
105	12	2010	GeorgiaState	Colonial Athletic Association	12	0.375	13	31	0	1	0	0	-0.393327	-0.602429	0.209102	0.209102	0	0	0	0	-6.38	0.359367	1	1	0	0
105	12	2011	GeorgiaState	Colonial Athletic Association	12	0.387	11	29	0	1	0	0	-0.384351	-0.586429	0.202078	0.202078	0	0	0	0	-10.82	0.237416	1	0	0	0
105	12	2012	GeorgiaState	Colonial Athletic Association	22	0.647	12	30	0	1	0	0	-0.38381	-0.583874	0.200064	0.200064	0	0	0	0	-8.68	0.376233	1	0	0	0
105	12	2013	GeorgiaState	Colonial Athletic Association	15	0.484	13	31	0	1	0	0	-0.383867	-0.61405	0.230183	0.230183	0	0	0	0	-0.15	0.375714	1	1	0	0
105	34	2014	GeorgiaState	Sun Belt Conference	25	0.735	13	31	0	1	0	0	-0.38288	-0.569346	0.186466	0.186466	0	0	1	1	-0.58	0.548521	1	2	0	0
105	34	2015	GeorgiaState	Sun Belt Conference	25	0.714	11	31	1	1	0	0	-0.383641	-0.612488	0.228847	0.228847	0	0	0	0	3.63	0.484951	1	1	0	0
105	34	2016	GeorgiaState	Sun Belt Conference	16	0.533	9	29	0	1	0	0	-0.384439	-0.609409	0.22497	0.22497	0	0	0	0	1.91	0.466009	1	2	0	0
105	34	2017	GeorgiaState	Sun Belt Conference	20	0.606	12	30	0	1	0	0	-0.383734	-0.609769	0.226036	0.226036	0	0	0	0	2.23	0.41178	1	2	0	0
105	34	2018	GeorgiaState	Sun Belt Conference	24	0.686	13	31	1	1	0	0	-0.383979	-0.609518	0.225539	0.225539	0	0	0	0	-3.22	0.401401	1	2	0	0
105	34	2019	GeorgiaState	Sun Belt Conference	24	0.706	13	31	1	1	0	0	-0.384095	-0.60681	0.222716	0.222716	0	0	0	0	3.5	0.445252	1	1	0	0
106	4	2001	GeorgiaTech	Atlantic Coast Conference	17	0.567	11	27	1	1	1	0	1.35978	3.0984	-1.73862	1.73862	0	1	0	0		0.870349	0	0	1	0
106	4	2002	GeorgiaTech	Atlantic Coast Conference	15	0.484	14	30	0	1	1	0	1.2817	3.1095	-1.8278	1.8278	0	1	0	0	0.93	0.814302	0	0	1	0
106	4	2003	GeorgiaTech	Atlantic Coast Conference	16	0.516	11	27	0	1	1	0	1.20859	3.11617	-1.90758	1.90758	0	1	1	0	-1.56	0.99593	0	0	1	0
106	4	2004	GeorgiaTech	Atlantic Coast Conference	28	0.737	14	30	1	1	1	0	1.37511	3.16883	-1.79372	1.79372	0	1	0	0	0.97	0.957093	0	0	1	0
106	4	2005	GeorgiaTech	Atlantic Coast Conference	20	0.625	11	27	1	1	1	0	1.30289	2.64425	-1.34136	1.34136	0	1	0	0	-4.87	1.06872	0	0	1	0
106	4	2006	GeorgiaTech	Atlantic Coast Conference	11	0.393	11	27	0	1	1	0	1.23759	2.45185	-1.21426	1.21426	0	1	0	0	-6.34	1.06872	0	0	1	0
106	4	2007	GeorgiaTech	Atlantic Coast Conference	20	0.625	14	30	1	1	1	0	1.18281	2.39631	-1.2135	1.2135	0	1	0	0	-3.11	1.06872	0	0	1	0
106	4	2008	GeorgiaTech	Atlantic Coast Conference	15	0.469	14	30	0	1	1	0	1.13074	2.39872	-1.26798	1.26798	0	1	0	0	6.56	1.06872	0	0	1	0
106	4	2009	GeorgiaTech	Atlantic Coast Conference	12	0.387	13	29	0	1	1	0	1.07472	2.43622	-1.36149	1.36149	0	1	0	0	-4.44	0.869419	0	0	1	0
106	4	2010	GeorgiaTech	Atlantic Coast Conference	23	0.639	14	30	1	1	1	0	1.03326	2.39837	-1.36511	1.36511	0	1	0	0	-2.46	0.927791	0	1	1	0
106	4	2011	GeorgiaTech	Atlantic Coast Conference	13	0.419	14	30	0	1	1	0	1.00486	2.40983	-1.40497	1.40497	0	1	0	0	-3.27	0.708721	0	0	1	0
106	4	2012	GeorgiaTech	Atlantic Coast Conference	11	0.355	14	30	0	1	1	0	0.949537	2.37707	-1.42753	1.42753	0	1	0	0	-0.81	0.57314	0	0	1	0
106	4	2013	GeorgiaTech	Atlantic Coast Conference	16	0.516	12	30	0	1	1	0	0.911844	2.37349	-1.46164	1.46164	0	1	0	0	-10.65	0.856395	0	0	1	0
106	4	2014	GeorgiaTech	Atlantic Coast Conference	16	0.485	13	31	0	1	1	0	0.880505	2.60812	-1.72762	1.72762	0	1	0	0	-5.68	0.765581	0	0	1	0
106	4	2015	GeorgiaTech	Atlantic Coast Conference	12	0.387	12	30	0	1	1	0	0.841135	2.77396	-1.93282	1.93282	0	1	0	0	0.43	0.721047	0	0	1	0
106	4	2016	GeorgiaTech	Atlantic Coast Conference	21	0.583	13	31	0	1	1	0	0.804155	2.76135	-1.9572	1.9572	0	1	1	0	-0.84	0.678023	0	0	1	0
106	4	2017	GeorgiaTech	Atlantic Coast Conference	21	0.568	13	31	0	1	1	0	0.766387	2.76559	-1.9992	1.9992	0	1	1	0	-5.28	0.701628	0	1	1	0
106	4	2018	GeorgiaTech	Atlantic Coast Conference	13	0.406	13	31	0	1	1	0	0.732819	2.75291	-2.02009	2.02009	0	1	0	0	-5.51	0.757907	0	0	1	0
106	4	2019	GeorgiaTech	Atlantic Coast Conference	14	0.438	13	31	0	1	1	0	0.707112	2.78676	-2.07965	2.07965	0	1	0	0	-4.96	0.691279	0	0	1	0
107	36	2001	Gonzaga	West Coast Conference	26	0.788	13	27	1	0	0	1	-0.383178	-0.556772	0.173593	0.173593	0	0	0	0		0.9895	0	1	0	0
107	36	2002	Gonzaga	West Coast Conference	29	0.879	15	29	1	0	0	1	0.0427232	-0.473439	0.516162	0.516162	0	1	0	0	4.04	0.99925	0	1	0	0
107	36	2003	Gonzaga	West Coast Conference	24	0.727	15	29	1	0	0	1	0.024929	-0.478434	0.503363	0.503363	0	1	0	0	5.83	1	0	0	0	0
107	36	2004	Gonzaga	West Coast Conference	28	0.903	13	27	1	0	0	1	0.455487	-0.393179	0.848667	0.848667	0	1	0	0	7	0.860667	0	0	0	0
107	36	2005	Gonzaga	West Coast Conference	26	0.839	13	27	1	0	0	1	0.709674	-0.3502	1.05987	1.05987	0	1	0	0	2.18	1.07033	0	0	0	0
107	36	2006	Gonzaga	West Coast Conference	29	0.879	14	28	1	0	0	1	1.0411	-0.28467	1.32577	1.32577	0	1	0	0	7.98	1.06117	0	0	0	0
107	36	2007	Gonzaga	West Coast Conference	23	0.676	17	31	1	0	0	1	0.992074	-0.303566	1.29564	1.29564	0	1	0	0	9.52	1.06767	0	0	0	0
107	36	2008	Gonzaga	West Coast Conference	25	0.758	16	30	1	0	0	1	0.979824	-0.307843	1.28767	1.28767	0	1	0	0	7.71	1	0	0	0	0
107	36	2009	Gonzaga	West Coast Conference	28	0.824	15	29	1	0	0	1	1.1877	-0.265629	1.45333	1.45333	0	1	0	0	10.61	1	0	1	0	0
107	36	2010	Gonzaga	West Coast Conference	27	0.794	16	30	1	0	0	1	1.2057	-0.261286	1.46699	1.46699	0	1	0	0	4.43	1	0	1	0	0
107	36	2011	Gonzaga	West Coast Conference	25	0.714	17	31	1	0	0	1	1.17279	-0.255554	1.42834	1.42834	0	1	0	0	4.5	1	0	1	0	0
107	36	2012	Gonzaga	West Coast Conference	26	0.788	13	29	1	0	0	1	1.18397	-0.204816	1.38879	1.38879	0	1	0	0	1.05	1.03533	0	0	0	0
107	36	2013	Gonzaga	West Coast Conference	32	0.914	15	31	1	0	0	1	1.49562	-0.153456	1.64908	1.64908	0	1	0	0	5.03	1	0	1	0	0
107	36	2014	Gonzaga	West Coast Conference	29	0.806	13	31	1	0	0	1	1.44972	-0.198298	1.64802	1.64802	0	1	0	0	2.2	1	0	1	0	1
107	36	2015	Gonzaga	West Coast Conference	35	0.921	13	31	1	0	0	1	1.64868	-0.171993	1.82067	1.82067	0	1	0	0	3	1.05417	0	1	0	0
107	36	2016	Gonzaga	West Coast Conference	28	0.778	12	30	1	0	0	1	1.58784	-0.184958	1.7728	1.7728	0	1	0	0	6.12	1	0	1	0	0
107	36	2017	Gonzaga	West Coast Conference	37	0.949	12	30	1	0	0	1	1.82804	-0.141826	1.96986	1.96986	0	1	0	0	1.01	1	0	0	0	0
107	36	2018	Gonzaga	West Coast Conference	32	0.865	13	31	1	0	0	1	1.98462	-0.118596	2.10321	2.10321	0	1	0	0	3.12	1	0	0	0	0
107	36	2019	Gonzaga	West Coast Conference	33	0.892	15	31	1	0	0	1	2.19403	-0.0877345	2.28177	2.28177	0	1	0	0	1.87	1	0	0	0	0
108	32	2001	Grambling	Southwest Athletic Conference	8	0.308	7	25	0	1	0	0	-0.383178	-0.630284	0.247105	0.247105	0	0	0	0		0.979091	1	0	0	0
108	32	2002	Grambling	Southwest Athletic Conference	9	0.321	9	27	0	1	0	0	-0.384509	-0.631252	0.246743	0.246743	0	0	0	0	13.81	0.387273	1	1	0	0
108	32	2003	Grambling	Southwest Athletic Conference	12	0.4	11	29	0	1	0	0	-0.383229	-0.629218	0.245989	0.245989	0	0	0	0	10.37	0.646364	1	2	0	0
108	32	2004	Grambling	Southwest Athletic Conference	11	0.379	10	28	0	1	0	0	-0.385865	-0.628051	0.242186	0.242186	0	0	0	0	8.52	0.685	1	2	0	0
108	32	2005	Grambling	Southwest Athletic Conference	14	0.538	7	25	0	1	0	0	-0.384065	-0.639647	0.255581	0.255581	0	0	0	0	8.65	0.827727	1	2	0	0
108	32	2006	Grambling	Southwest Athletic Conference	14	0.519	7	25	0	1	0	0	-0.387946	-0.636194	0.248248	0.248248	0	0	0	0	8.92	0.59	1	2	0	0
108	32	2007	Grambling	Southwest Athletic Conference	12	0.462	7	25	0	1	0	0	-0.395069	-0.641344	0.246275	0.246275	0	0	0	0	12.6	0.258947	1	2	0	0
108	32	2008	Grambling	Southwest Athletic Conference	7	0.269	7	25	0	1	0	0	-0.395181	-0.641062	0.245881	0.245881	0	0	0	0	11.62	0.156316	1	2	0	0
108	32	2009	Grambling	Southwest Athletic Conference	6	0.207	11	29	0	1	0	0	-0.393943	-0.638222	0.244279	0.244279	0	0	0	0	4.77	0.24	1	1	0	0
108	32	2010	Grambling	Southwest Athletic Conference	7	0.25	8	26	0	1	0	0	-0.393327	-0.634016	0.240689	0.240689	0	0	0	0	3.84	0.170395	1	1	0	0
108	32	2011	Grambling	Southwest Athletic Conference	12	0.364	12	30	0	1	0	0	-0.384351	-0.617066	0.232715	0.232715	0	0	0	0	3.12	0.165132	1	0	0	0
108	32	2012	Grambling	Southwest Athletic Conference	4	0.143	10	28	0	1	0	0	-0.38381	-0.613132	0.229323	0.229323	0	0	0	0	5.28	0.214737	1	0	0	0
108	32	2013	Grambling	Southwest Athletic Conference	0	0	9	27	0	1	0	0	-0.383867	-0.61405	0.230183	0.230183	0	0	0	0	4.55	0.225395	1	0	0	0
108	32	2014	Grambling	Southwest Athletic Conference	5	0.172	9	27	0	1	0	0	-0.38288	-0.609101	0.226222	0.226222	0	0	0	0	6.51	0.227237	1	2	0	0
108	32	2015	Grambling	Southwest Athletic Conference	2	0.069	10	28	0	1	0	0	-0.383641	-0.612488	0.228847	0.228847	0	0	0	0	12.83	0.0401316	1	2	0	0
108	32	2016	Grambling	Southwest Athletic Conference	7	0.226	12	30	0	1	0	0	-0.384439	-0.609409	0.22497	0.22497	0	0	0	0	6.54	0.0931579	1	3	0	0
108	32	2017	Grambling	Southwest Athletic Conference	16	0.485	13	31	0	1	0	0	-0.383734	-0.609769	0.226036	0.226036	0	0	0	0	-0.83	0.0786842	1	3	0	0
108	32	2018	Grambling	Southwest Athletic Conference	17	0.548	13	31	0	1	0	0	-0.383979	-0.609518	0.225539	0.225539	0	0	0	0	3.07	0.176184	1	1	0	0
108	32	2019	Grambling	Southwest Athletic Conference	17	0.5	13	31	0	1	0	0	-0.384095	-0.60681	0.222716	0.222716	0	0	0	0	3.9	0.151974	1	3	0	0
109	37	2014	GrandCanyon	Western Athletic Conference	15	0.5	13	29	0	0	0	0	-0.38288	-0.572291	0.189411	0.189411	1	0	0	0	3.16	0.624714	1	3	0	0
109	37	2015	GrandCanyon	Western Athletic Conference	17	0.531	17	31	0	0	0	0	-0.383641	-0.572199	0.188557	0.188557	1	0	0	0	-7.39	0.773286	1	2	0	0
109	37	2016	GrandCanyon	Western Athletic Conference	27	0.794	17	31	0	0	0	0	-0.384439	-0.570587	0.186148	0.186148	1	0	0	0	-6.32	0.829286	1	2	0	0
109	37	2017	GrandCanyon	Western Athletic Conference	22	0.71	17	31	0	0	0	0	-0.383734	-0.572113	0.188379	0.188379	1	0	0	0	-7.8	0.973857	1	2	0	0
109	37	2018	GrandCanyon	Western Athletic Conference	22	0.647	16	30	0	0	0	0	-0.383979	-0.572991	0.189012	0.189012	1	0	0	0	-11.37	0.996143	1	1	0	0
109	37	2019	GrandCanyon	Western Athletic Conference	20	0.588	14	30	0	0	0	0	-0.384095	-0.575236	0.191142	0.191142	1	0	0	0	-0.13	1.02429	1	1	0	0
110	21	2001	GreenBay	Midwestern Collegiate Conference	11	0.393	13	27	0	1	0	0	-0.383178	-0.57515	0.191971	0.191971	0	0	0	0		0.711319	1	0	0	0
110	15	2002	GreenBay	Horizon League	9	0.3	11	27	0	1	0	0	-0.384509	-0.584492	0.199983	0.199983	0	0	0	1	-6.02	0.563834	1	1	0	0
110	15	2003	GreenBay	Horizon League	10	0.333	13	29	0	1	0	0	-0.383229	-0.584541	0.201312	0.201312	0	0	0	0	0.95	0.4294	1	2	0	0
110	15	2004	GreenBay	Horizon League	17	0.607	11	27	0	1	0	0	-0.385865	-0.585589	0.199724	0.199724	0	0	0	0	-2.36	0.4296	1	1	0	0
110	15	2005	GreenBay	Horizon League	17	0.607	11	27	0	1	0	0	-0.384065	-0.598481	0.214416	0.214416	0	0	0	0	0.53	0.4736	1	1	0	0
110	15	2006	GreenBay	Horizon League	15	0.484	13	29	0	1	0	0	-0.387946	-0.597136	0.20919	0.20919	0	0	0	0	-0.53	0.4416	1	1	0	0
110	15	2007	GreenBay	Horizon League	18	0.545	14	30	0	1	0	0	-0.395069	-0.588175	0.193106	0.193106	0	0	0	0	-3.45	0.3739	1	2	0	0
110	15	2008	GreenBay	Horizon League	15	0.5	11	29	0	1	0	0	-0.395181	-0.554017	0.158836	0.158836	0	0	0	0	2.54	0.3868	1	0	0	0
110	15	2009	GreenBay	Horizon League	22	0.667	13	31	0	1	0	0	-0.393943	-0.544093	0.15015	0.15015	0	0	0	0	-0.86	0.4086	1	2	0	0
110	15	2010	GreenBay	Horizon League	22	0.629	13	31	0	1	0	0	-0.393327	-0.50514	0.111813	0.111813	0	0	0	0	-1.09	0.3847	1	2	0	0
110	15	2011	GreenBay	Horizon League	14	0.438	13	31	0	1	0	0	-0.384351	-0.492068	0.107718	0.107718	0	0	0	0	4.25	0.3007	1	1	0	0
110	15	2012	GreenBay	Horizon League	15	0.5	11	29	0	1	0	0	-0.38381	-0.493758	0.109949	0.109949	0	0	0	0	8.87	0.3064	1	2	0	0
110	15	2013	GreenBay	Horizon League	18	0.529	14	30	0	1	0	0	-0.383867	-0.583681	0.199814	0.199814	0	0	0	0	0.61	0.3084	1	1	0	0
110	15	2014	GreenBay	Horizon League	24	0.774	13	29	0	1	0	0	-0.38288	-0.609101	0.226222	0.226222	0	0	1	0	3.19	0.3979	1	3	0	0
110	15	2015	GreenBay	Horizon League	24	0.727	14	30	0	1	0	0	-0.383641	-0.612488	0.228847	0.228847	0	0	1	0	1.78	0.3581	1	2	0	0
110	15	2016	GreenBay	Horizon League	23	0.639	13	31	1	1	0	0	-0.384439	-0.609409	0.22497	0.22497	0	0	0	0	1.92	0.3029	1	2	0	0
110	15	2017	GreenBay	Horizon League	18	0.563	12	30	0	1	0	0	-0.383734	-0.609769	0.226036	0.226036	0	0	0	0	-0.33	0.2948	1	2	0	0
110	15	2018	GreenBay	Horizon League	13	0.394	13	31	0	1	0	0	-0.383979	-0.609518	0.225539	0.225539	0	0	0	0	0.25	0.2475	1	3	0	0
110	15	2019	GreenBay	Horizon League	21	0.553	13	31	0	1	0	0	-0.384095	-0.60681	0.222716	0.222716	0	0	0	0	7.58	0.2107	1	2	0	0
111	20	2001	Hampton	Mid-Eastern Athletic Conference	25	0.781	9	27	1	0	0	0	-0.383178	-0.630284	0.247105	0.247105	0	0	0	0		0.438472	1	0	0	0
111	20	2002	Hampton	Mid-Eastern Athletic Conference	26	0.788	11	29	1	0	0	0	-0.384509	-0.631252	0.246743	0.246743	0	0	0	0	0.87	0.488056	1	1	0	0
111	20	2003	Hampton	Mid-Eastern Athletic Conference	19	0.633	8	27	0	0	0	0	-0.383229	-0.629218	0.245989	0.245989	0	0	0	0	-1.8	0.464861	1	0	0	0
111	20	2004	Hampton	Mid-Eastern Athletic Conference	13	0.433	11	29	0	0	0	0	-0.385865	-0.628051	0.242186	0.242186	0	0	0	0	2.38	0.340833	1	0	0	0
111	20	2005	Hampton	Mid-Eastern Athletic Conference	17	0.567	9	27	0	0	0	0	-0.384065	-0.639647	0.255581	0.255581	0	0	0	0	2.68	0.345972	1	0	0	0
111	20	2006	Hampton	Mid-Eastern Athletic Conference	16	0.5	9	27	1	0	0	0	-0.387946	-0.636194	0.248248	0.248248	0	0	0	0	-8.98	0.241667	1	0	0	0
111	20	2007	Hampton	Mid-Eastern Athletic Conference	15	0.484	11	29	0	0	0	0	-0.395069	-0.641344	0.246275	0.246275	0	0	0	0	1.5	0.297083	1	0	0	0
111	20	2008	Hampton	Mid-Eastern Athletic Conference	18	0.6	13	29	0	0	0	0	-0.395181	-0.641062	0.245881	0.245881	0	0	0	0	2.03	0.290694	1	0	0	0
111	20	2009	Hampton	Mid-Eastern Athletic Conference	16	0.5	12	30	0	0	0	0	-0.393943	-0.638222	0.244279	0.244279	0	0	0	0	-1.64	0.261806	1	1	0	0
111	20	2010	Hampton	Mid-Eastern Athletic Conference	14	0.438	14	30	0	0	0	0	-0.393327	-0.634016	0.240689	0.240689	0	0	0	0	-3.02	0.527639	1	0	0	0
111	20	2011	Hampton	Mid-Eastern Athletic Conference	24	0.727	13	29	1	0	0	0	-0.384351	-0.617066	0.232715	0.232715	0	0	0	0	-4.84	0.490278	1	1	0	0
111	20	2012	Hampton	Mid-Eastern Athletic Conference	12	0.364	14	30	0	0	0	0	-0.38381	-0.613132	0.229323	0.229323	0	0	0	0	-4.16	0.419583	1	0	0	0
111	20	2013	Hampton	Mid-Eastern Athletic Conference	14	0.452	14	30	0	0	0	0	-0.383867	-0.61405	0.230183	0.230183	0	0	0	0	-5.12	0.4	1	0	0	0
111	20	2014	Hampton	Mid-Eastern Athletic Conference	18	0.581	12	29	0	0	0	0	-0.38288	-0.609101	0.226222	0.226222	0	0	0	0	-2.94	0.479028	1	0	0	0
111	20	2015	Hampton	Mid-Eastern Athletic Conference	17	0.486	13	29	1	0	0	0	-0.383641	-0.612488	0.228847	0.228847	0	0	0	0	-0.55	0.523194	1	0	0	0
111	20	2016	Hampton	Mid-Eastern Athletic Conference	21	0.656	12	28	1	0	0	0	-0.384439	-0.609409	0.22497	0.22497	0	0	0	0	1.91	0.605417	1	1	0	0
111	20	2017	Hampton	Mid-Eastern Athletic Conference	14	0.452	13	29	0	0	0	0	-0.383734	-0.609769	0.226036	0.226036	0	0	0	0	1.7	0.439306	1	2	0	0
111	20	2018	Hampton	Mid-Eastern Athletic Conference	18	0.529	15	31	0	0	0	0	-0.383979	-0.609518	0.225539	0.225539	0	0	1	0	1.01	0.583889	1	3	0	0
111	9	2019	Hampton	Big South Conference	18	0.514	13	29	0	0	0	0	-0.384095	-0.599921	0.215827	0.215827	0	0	0	1	-1.77	0.562639	1	3	0	0
112	1	2001	Hartford	America East Conference	4	0.143	9	27	0	0	0	0	-0.383178	-0.630284	0.247105	0.247105	0	0	0	0		0.287528	1	0	0	0
[truncated: 4,404 more rows]

## Sheet: variable description
Variable name in Stata	Description	Lag	Notes
nond1games	the number of non-D1 games in a given season	No	DV
nond1_whether	1 if nond1games >=1, zero otherwise	No	DV
abs_si_ap_std	|Team Status - Conference Status| (standardized)	Yes
si_ap_std_be	|Team Status - Conference Status|, 0 if Team Status >= Conference Status	Yes
si_ap_std_ab	|Team Status - Conference Status|, 0 if Team Status <= Conference Status	Yes
midmajor	1 if midmajor	Yes
winningper_total	win-loss percentage	Yes
perconfstatus20_fix	Top 20th percentile status conference by year	Yes
perteamstatus20	Top 20th percentile status team by year	Yes
ncaat	1 if invited to NCAAT in the season	Yes
nit	1 if invited to NIT in the season	Yes
att_ratio	Attendance ratio	Yes
totalgames	Total regular games in the season	No
noncongames	Total nonconference regular games in the season	No
playedcham	1 if played Chaminade in Maui Invitational	No
ncsospom1	Nonconference strength of schedule	No
notfull	1 if newly entered team in the dataset's time span	No
publicschool	1 if public school	Yes
confchange	1 if changed conference before the season started	No
teamstatus_ap	Team Status (accumulative ap rank score)	Yes
perteamstatus_ap	ap poll (status) percentile rank-team
pertconfstatus_ap_avg	ap poll (status) percentile rank-conference
